# Supplementary material for: Elucidation of Short Linear Motif-Based Interactions of the FERM Domains of Ezrin, Radixin, Moesin, and Merlin
Source: Biochemistry. 2023 May 24;62(11):1594–607. doi: 10.1021/acs.biochem.3c00096 (PMC10249358; doi:10.1021/acs.biochem.3c00096)
Supplement: Supplementary file 2 — bi3c00096_si_002.xlsx [file bi3c00096_si_002.xlsx]

## Sheet: A. Phage display results 
Table S1. Ezrin FERM domain ProP-PD results.
Confidence	uniprot_accession	gene	protein_name	designed_peptide	NGS counts replicate 1	NGS counts replicate 2	NGS counts replicate 3	NGS counts replicate 4	NGS counts replicate 5	Total	% of counts
4	P24928	POLR2A	DNA-directed RNA polymerase II subunit RPB1	SYSPTSPSYSPTSPSY	3	12	3	0	1	19	0.0959112
3	Q16602	CALCRL	Calcitonin gene-related peptide type 1 receptor	RSASYTVSTISDGPGY	0	0	0	4138	2	4140	20.8985
3	Q8WZ42	TTN	Titin	VYSFEVQNPVGKDSCT	158	364	1	0	1	524	2.64513
3	P49005	POLD2	DNA polymerase delta subunit 2	FDPTNYTLPQQPLHPC	41	42	352	0	0	435	2.19586
3	O60381	HBP1	HMG box-containing protein 1	QSDPTQSGMYQLSSDV	163	215	10	0	0	388	1.95861
3	Q96BF6	NACC2	Nucleus accumbens-associated protein 2	SYAVQEKPEPVPLESR	347	35	1	2	1	386	1.94851
3	Q9P203	BTBD7	BTB/POZ domain-containing protein 7	QEYPDFYDFSNAACRP	132	199	9	3	0	343	1.73145
3	Q8IYH5	ZZZ3	ZZ-type zinc finger-containing protein 3	DDDPDVYYFESDHVAL	151	154	0	0	0	305	1.53963
3	Q6S9Z5	ZNF474	Zinc finger protein 474	SSSGSYSLQATNEAAF	146	88	0	0	0	234	1.18122
3	Q8IVT2	MISP	Mitotic interactor and substrate of PLK1 {ECO:0000303|PubMed:23574715}	ITGSYSVSESPFFSPI	53	107	0	0	8	168	0.848057
3	Q9H9V9	JMJD4	JmjC domain-containing protein 4	YDVTSPALCDTHLHPR	7	2	138	2	3	152	0.767289
3	P57082	TBX4	T-box transcription factor TBX4	SYSVQTMETVPYQPFP	20	52	2	0	77	151	0.762241
3	Q9HBZ2	ARNT2	Aryl hydrocarbon receptor nuclear translocator 2	SSYDLSQVPVPNLPAG	29	48	58	1	9	145	0.731954
3	Q8WYJ6	SEPT1	Septin-1	LKEEEIHIYQFPECDS	23	98	0	0	0	121	0.610803
3	O75603	GCM2	Chorion-specific transcription factor GCMb	SYELANPGYTNSSPYP	10	27	4	0	80	121	0.610803
3	Q8IZM8	ZNF654	Zinc finger protein 654	DYDLNQETSVIHKING	39	73	0	0	0	112	0.565371
3	Q6NZI2	CAVIN1	Caveolae-associated protein 1 {ECO:0000312|HGNC:HGNC:9688}	MEDPTLYIVERPLPGY	14	81	15	0	0	110	0.555275
3	Q969S3	ZNF622	Zinc finger protein 622	LEFADFYDFRSSYPDH	21	73	8	2	5	109	0.550227
3	P20930	FLG	Filaggrin	LYQVSTHEQSESAHGR	7	39	6	2	47	101	0.509844
3	Q71RC2	LARP4	La-related protein 4	SYQIYDVSGESNSAVS	32	65	0	1	1	99	0.499748
3	Q01484	ANK2	Ankyrin-2	EVSYEVTPKTTDVSTP	17	78	0	0	0	95	0.479556
3	Q8IZU9	KIRREL3	Kin of IRRE-like protein 3	YYSVNTFKEHHSTPTI	3	8	5	21	48	85	0.429076
3	Q13469	NFATC2	Nuclear factor of activated T-cells, cytoplasmic 2	PLEWPLSSQSGSYELR	20	62	0	0	0	82	0.413932
3	Q8IUX7	AEBP1	Adipocyte enhancer-binding protein 1	FPFTTVETYTVNFGDF	26	51	1	0	0	78	0.393741
3	P52292	KPNA2	Importin subunit alpha-1 {ECO:0000305}	ETTSEGYTFQVQDGAP	13	52	4	0	0	69	0.348309
3	A7KAX9	ARHGAP32	Rho GTPase-activating protein 32	DYHVTQLQPYFENGRV	5	52	0	1	0	58	0.292781
3	Q6EBC2	IL31	Interleukin-31	LVSQNYTLPCLSPDAQ	1	4	52	0	0	57	0.287733
3	Q14966	ZNF638	Zinc finger protein 638	ILQLDSPESAQSMYSF	19	26	0	0	0	45	0.227158
3	Q96L42	KCNH8	Potassium voltage-gated channel subfamily H member 8	DYSPSHYQVVQEGHLQ	9	31	2	0	0	42	0.212014
3	Q02505	MUC3A	Mucin-3A {ECO:0000305}	TSSITSTYTVTSMTTT	4	36	2	0	0	42	0.212014
3	Q99728	BARD1	BRCA1-associated RING domain protein 1	IKKDASAQQDSYEFVS	11	28	0	0	0	39	0.19687
3	Q96FA7	ZBED6CL	ZBED6 C-terminal-like protein	VSEYSLNSPSPLQSPR	8	6	21	0	0	35	0.176678
3	Q8NB66	UNC13C	Protein unc-13 homolog C	CHSDLQDDSESYDLTQ	6	27	0	0	0	33	0.166583
3	Q8N895	ZNF366	Zinc finger protein 366 {ECO:0000303|PubMed:12234665}	CYEVEPYSPGLAPQSQ	13	20	0	0	0	33	0.166583
3	Q9Y250	LZTS1	Leucine zipper putative tumor suppressor 1	LPTHSTSSSYQLDPLV	9	4	20	0	0	33	0.166583
3	P54296	MYOM2	Myomesin-2	TYSVSVSDTDGVSSSF	0	0	1	17	15	33	0.166583
3	Q5H9K5	ZMAT1	Zinc finger matrin-type protein 1	SLNQQENNSGSYSVES	9	22	0	0	0	31	0.156487
3	Q7Z6R9	TFAP2D	Transcription factor AP-2-delta	HHQSFHYEFQHSHPAV	25	0	4	0	0	29	0.146391
3	Q9UQR1	ZNF148	Zinc finger protein 148	KDEYMVAEYAVEMPHS	5	21	3	0	0	29	0.146391
3	Q9P2H0	CEP126	Centrosomal protein of 126 kDa {ECO:0000303|PubMed:24867236, ECO:0000312|HGNC:HGNC:29264}	SSLSNVTSNYDFVGQH	2	0	27	0	0	29	0.146391
3	Q8WVF1	OSCP1	Protein OSCP1	GTNMYSVNQPVETHVS	6	16	4	0	0	26	0.131247
3	Q86UW6	N4BP2	NEDD4-binding protein 2	PDDQVYSFLPSQDVNS	2	14	5	0	0	21	0.106007
3	P32942	ICAM3	Intercellular adhesion molecule 3	SGSYHVREESTYLPLT	6	8	7	0	0	21	0.106007
3	Q01484	ANK2	Ankyrin-2	HTTSFHSSEVYSVTIT	2	13	3	0	0	18	0.0908632
3	Q9NRJ4	TULP4	Tubby-related protein 4	LASQSSYSLLSPPDSA	11	1	2	0	0	14	0.0706714
3	P10914	IRF1	Interferon regulatory factor 1	EVVPDSTSDLYNFQVS	0	3	2	0	0	5	0.0252398
2	P55011	SLC12A2	Solute carrier family 12 member 2	AAARVELPGTAVPSVP	603	1628	0	0	0	2231	11.262
2	Q8NEZ4	KMT2C	Histone-lysine N-methyltransferase 2C	SYEVSSAPDVPSMGLV	0	0	0	0	2221	2221	11.2115
2	Q14938	NFIX	Nuclear factor 1 X-type	NFSLADLESPSYYNIN	700	381	0	1	0	1082	5.46189
2	Q2LD37	KIAA1109	Transmembrane protein KIAA1109 {ECO:0000305}	EWTLDQPVSQTRTTAI	13	87	63	466	14	643	3.24584
2	Q96BD5	PHF21A	PHD finger protein 21A	TFTFPAPVQPVSLPSP	138	68	207	12	8	433	2.18576
2	O60732	MAGEC1	Melanoma-associated antigen C1	PVSSFFSYTLASLLQS	311	64	0	0	0	375	1.89298
2	Q01484	ANK2	Ankyrin-2	PEESSLEYQQEYFVTT	137	230	1	0	0	368	1.85765
2	Q9HC84	MUC5B	Mucin-5B	TWTVPAQTTTPMSTMS	39	46	246	22	9	362	1.82736
2	Q9Y5G0	PCDHGB5	Protocadherin gamma-B5	QFTLQHVPDYRQNVYI	123	80	6	0	0	209	1.05502
2	Q14653	IRF3	Interferon regulatory factor 3	IYEFVNSGVGDFSQPD	65	141	0	0	0	206	1.03988
2	Q6PJT7	ZC3H14	Zinc finger CCCH domain-containing protein 14	YYDMESMVHADTRSFI	35	68	1	59	30	193	0.974255
2	P01100	FOS	Proto-oncogene c-Fos	AFTLPLLNDPEPKPSV	102	24	18	1	9	154	0.777385
2	Q86UR5	RIMS1	Regulating synaptic membrane exocytosis protein 1	MYTLEHNDGSQSDTAV	2	6	8	14	110	140	0.706714
2	P22105	TNXB	Tenascin-X {ECO:0000305}	TGSSPDSLSLSWTVPQ	38	75	6	0	0	119	0.600707
2	Q9Y4K1	CRYBG1	Beta/gamma crystallin domain-containing protein 1 {ECO:0000312|HGNC:HGNC:356}	SFVLPVESTQDVSSQV	102	12	0	2	2	118	0.595659
2	Q6PCD5	RFWD3	E3 ubiquitin-protein ligase RFWD3 {ECO:0000305}	YFQVSRTQPDLPATTY	27	12	24	17	32	112	0.565371
2	Q9Y264	ANGPT4	Angiopoietin-4	SYTFLLPKSEPCPPGP	0	0	0	0	100	100	0.504796
2	Q9UI33	SCN11A	Sodium channel protein type 11 subunit alpha	QRITQPEPEQQAYELH	9	74	3	0	0	86	0.434124
2	P58107	EPPK1	Epiplakin {ECO:0000303|PubMed:11278896}	FFDPNTHENLTYVQLL	26	40	2	2	15	85	0.429076
2	P46939	UTRN	Utrophin	TVTEVDMDLDSYQIAL	17	67	0	0	0	84	0.424028
2	Q7Z570	ZNF804A	Zinc finger protein 804A	YTLIHSEENTKDATTV	5	27	25	3	12	72	0.363453
2	P35398	RORA	Nuclear receptor ROR-alpha	TYNISANGLTELHDDL	8	51	4	0	0	63	0.318021
2	O94766	B3GAT3	Galactosylgalactosylxylosylprotein 3-beta-glucuronosyltransferase 3	QPPEPEALPTIYVVTP	10	44	3	0	0	57	0.287733
2	Q9HBV1	POPDC3	Popeye domain-containing protein 3	FYQMSTPEIRRSPLTQ	15	21	1	6	13	56	0.282686
2	Q6ZVL6	KIAA1549L	UPF0606 protein KIAA1549L	YYDFPAVETSKGLTER	2	2	28	5	17	54	0.27259
2	Q7Z333	SETX	Probable helicase senataxin {ECO:0000305}	AYELSQRSLDYVAQLR	30	16	1	2	1	50	0.252398
2	Q16665	HIF1A	Hypoxia-inducible factor 1-alpha {ECO:0000303|PubMed:7539918}	FYELAHQLPLPHNVSS	1	1	2	7	39	50	0.252398
2	Q9NRA1	PDGFC	Platelet-derived growth factor C	KYDFVEVEEPSDGTIL	23	25	0	0	0	48	0.242302
2	Q9BXT5	TEX15	Testis-expressed protein 15	TYQGITSYEVQPSPSG	0	1	44	0	0	45	0.227158
2	A8K2U0	A2ML1	Alpha-2-macroglobulin-like protein 1	KYSMVELQDPNSNRIA	21	2	14	1	3	41	0.206966
2	Q9Y6N5	SQOR	Sulfide:quinone oxidoreductase, mitochondrial {ECO:0000305}	SYEMLHVTPPMSPPDV	7	14	2	17	0	40	0.201918
2	Q70E73	RAPH1	Ras-associated and pleckstrin homology domains-containing protein 1	SYSLDDVTAQLEQASL	33	3	0	0	0	36	0.181726
2	Q8N0W7	FMR1NB	Fragile X mental retardation 1 neighbor protein	TYELAATESNPESSHP	6	15	2	8	5	36	0.181726
2	Q9BWV1	BOC	Brother of CDO	LYTLPDDSTHQLLQPH	21	11	0	0	3	35	0.176678
2	P60606	CTXN1	Cortexin-1	MSATWTLSPEPLPPST	14	20	1	0	0	35	0.176678
2	O95835	LATS1	Serine/threonine-protein kinase LATS1	THHKALQEIRNSLLPF	27	3	0	5	0	35	0.176678
2	O75381	PEX14	Peroxisomal membrane protein PEX14	TYHLLGPQEEGEGVVD	30	2	0	0	0	32	0.161535
2	O94910	ADGRL1	Adhesion G protein-coupled receptor L1 {ECO:0000312|HGNC:HGNC:20973}	DTLPLNGNFNNSYSLR	3	1	23	0	0	27	0.136295
2	Q9Y5P4	COL4A3BP	Collagen type IV alpha-3-binding protein	SQVEEMVQNHMTYSLQ	14	11	0	0	0	25	0.126199
2	Q15149	PLEC	Plectin	FFDPNTHENLTYRQLL	13	11	0	0	0	24	0.121151
2	O15259	NPHP1	Nephrocystin-1	SEQTYDFLGEMRKNAV	14	4	3	0	0	21	0.106007
2	Q99543	DNAJC2	DnaJ homolog subfamily C member 2	FTPWTTEEQKLLEQAL	4	11	0	5	0	20	0.100959
2	P29074	PTPN4	Tyrosine-protein phosphatase non-receptor type 4	NLSGYLSDYSFIPNQP	8	8	1	0	0	17	0.0858152
2	O60704	TPST2	Protein-tyrosine sulfotransferase 2	YFQVNQNSTSSHLGSS	5	4	8	0	0	17	0.0858152
2	Q92797	SYMPK	Symplekin	SFTPHQQAHIPNSIMT	4	8	4	0	0	16	0.0807673
2	Q02962	PAX2	Paired box protein Pax-2	SNDPVGSYSINGILGI	3	4	9	0	0	16	0.0807673
2	Q99569	PKP4	Plakophilin-4	QYRVQECNYNRLQHAV	0	2	13	0	0	15	0.0757193
2	P78524	ST5	Suppression of tumorigenicity 5 protein	SYQFPKLDRPTKQMRE	2	2	3	6	2	15	0.0757193
2	Q9Y5V3	MAGED1	Melanoma-associated antigen D1	TYNFSQSLNANDLANS	2	6	1	3	3	15	0.0757193
2	Q15032	R3HDM1	R3H domain-containing protein 1	YYSVIPPGQQNNLSSS	0	8	1	3	3	15	0.0757193
2	Q9ULJ8	PPP1R9A	Neurabin-1	NEYSVTGHYPLNLPSV	6	7	1	0	0	14	0.0706714
2	O75427	LRCH4	Leucine-rich repeat and calponin homology domain-containing protein 4	SYDLSDITQADLSRNR	0	0	0	14	0	14	0.0706714
2	Q9UPW0	FOXJ3	Forkhead box protein J3	SYTPVTSHPESVSQSL	6	6	1	1	0	14	0.0706714
2	Q9Y581	INSL6	Insulin-like peptide INSL6	YSPYQFESPQTASPAR	1	2	10	0	0	13	0.0656234
2	Q8N2C7	UNC80	Protein unc-80 homolog	NFTLPSPVLGMPSVPM	8	0	4	0	0	12	0.0605755
2	Q9NW82	WDR70	WD repeat-containing protein 70	TLTQDYIITPHALPMF	6	0	6	0	0	12	0.0605755
2	Q9UNW8	GPR132	Probable G-protein coupled receptor 132	LQSPVALADHYTFSRP	0	0	11	0	0	11	0.0555275
2	Q6ZW49	PAXIP1	PAX-interacting protein 1	QSSERSEMIATWSPAV	0	2	9	0	0	11	0.0555275
2	P02675	FGB	Fibrinogen beta chain	TSEMYLIQPDSSVKPY	2	9	0	0	0	11	0.0555275
2	Q3SXY7	LRIT3	Leucine-rich repeat, immunoglobulin-like domain and transmembrane domain-containing protein 3	YTVIQESPEEGVRWSI	1	8	2	0	0	11	0.0555275
2	P02751	FN1	Fibronectin	PDVRSYTITGLQPGTD	0	1	9	0	0	10	0.0504796
2	O75676	RPS6KA4	Ribosomal protein S6 kinase alpha-4	FFQQYELDLREPALGQ	0	2	7	0	0	9	0.0454316
2	Q8IZU9	KIRREL3	Kin of IRRE-like protein 3	QNLKDPTNGYYSVNTF	6	3	0	0	0	9	0.0454316
2	Q9Y2H5	PLEKHA6	Pleckstrin homology domain-containing family A member 6	HYDVDINKELSTPDKV	0	2	6	0	0	8	0.0403836
2	Q9P2D6	FAM135A	Protein FAM135A	ITKQPSSTSYNFTSSI	0	5	3	0	0	8	0.0403836
2	Q8WUM4	PDCD6IP	Programmed cell death 6-interacting protein	SYPFPQPPQQSYYPQQ	0	1	7	0	0	8	0.0403836
2	Q15735	INPP5J	Phosphatidylinositol 4,5-bisphosphate 5-phosphatase A	SYRSHMEYTVSDHKPV	5	2	1	0	0	8	0.0403836
2	Q9BYW2	SETD2	Histone-lysine N-methyltransferase SETD2 {ECO:0000305}	VYGVTSPYSQTTPPIV	0	0	7	0	0	7	0.0353357
2	Q86WV1	SKAP1	Src kinase-associated phosphoprotein 1	LTSQDRRSYEFTATSP	3	0	3	0	0	6	0.0302877
2	Q86T96	RNF180	E3 ubiquitin-protein ligase RNF180	NSYSFQNPSSFDPSML	0	2	3	0	1	6	0.0302877
2	Q9UQM7;Q13557;Q13555;Q13554	CAMK2A;CAMK2D;CAMK2G;CAMK2B	Calcium/calmodulin-dependent protein kinase type II subunit alpha;Calcium/calmodulin-dependent protein kinase type II subunit delta;Calcium/calmodulin-dependent protein kinase type II subunit gamma;Calcium/calmodulin-dependent protein kinase type II subunit beta	AYDFPSPEWDTVTPEA	2	0	0	0	3	5	0.0252398
2	Q96ST3	SIN3A	Paired amphipathic helix protein Sin3a	QYSVTPSYQVSAMPQS	0	0	0	2	3	5	0.0252398
2	Q8IWB1	ITPRIP	Inositol 1,4,5-trisphosphate receptor-interacting protein	LISEYSLHVPSDQPTP	0	2	2	0	0	4	0.0201918

## Sheet: Legend
Table S1.	Results of ProP-PD selections against ezrin FERM domain.
	Tab A. Phage display results: High (4)/medium (3-2) confidence ligands with associated NGS counts.
	Tab B. Annotated peptides: PepTools annotated peptides.
	Tab C. Ligads with shared GO terms: Ligands that share GO terms with ezrin that are unlikely to occure by chance.
	Tab D. Secreted or lumenal ligands. Ligands that are less likely to be relevant based on their localization.

## Sheet: B. Annotated peptides
Table S1. PepTools annotated peptides
ProteinAcc	ProteinName	GeneName	Hit	SeqStart	SeqStop	IUPred	Anchor	Domain	Motif	Modification	Structure	SNP	Mutagenesis	Region	Topology	SecondaryStructure	Isoform	Switch	Other	Warnings	Shared_interaction	Shared_function_terms	Shared_function_sig	Shared_process_terms	Shared_process_sig	Shared_localisation_terms	Shared_localisation_sig
Q01484	Ankyrin-2	ANK2	EVSYEVTPKTTDVSTP	2545	2560	0.633	0.584			Phosphorylation||17081983,15572359||Q01484|2550|2550|0;Phosphorylation||||Q01484|2548|2548|0							In isoform 2, isoform 4 and isoform 5.|Missing|1477|3561|0				Ezrin (P15311)	ATPase binding (GO:0051117) shared_with:Ezrin (P15311)	1.49e-05	protein localization to plasma membrane (GO:0072659) shared_with:Ezrin (P15311)	5.87e-05	T-tubule (GO:0030315) shared_with:Ezrin (P15311)	3.6e-06
Q01484	Ankyrin-2	ANK2	HTTSFHSSEVYSVTIT	2950	2965	0.403	0.555			Phosphorylation|||Phosphoserine|Q01484|2956|2956|0							In isoform 2, isoform 4 and isoform 5.|Missing|1477|3561|0				Ezrin (P15311)	ATPase binding (GO:0051117) shared_with:Ezrin (P15311)	1.49e-05	protein localization to plasma membrane (GO:0072659) shared_with:Ezrin (P15311)	5.87e-05	T-tubule (GO:0030315) shared_with:Ezrin (P15311)	3.6e-06
Q01484	Ankyrin-2	ANK2	PEESSLEYQQEYFVTT	3761	3776	0.598	0.89			Phosphorylation|||Phosphothreonine|Q01484|3776|3776|0											Ezrin (P15311)	ATPase binding (GO:0051117) shared_with:Ezrin (P15311)	1.49e-05	protein localization to plasma membrane (GO:0072659) shared_with:Ezrin (P15311)	5.87e-05	T-tubule (GO:0030315) shared_with:Ezrin (P15311)	3.6e-06
Q15735	Phosphatidylinositol 4,5-bisphosphate 5-phosphatase A	INPP5J	SYRSHMEYTVSDHKPV	709	724	0.37	0.09	Exo_endo_phos|PF03372|428|721|0						region of interest:Catalytic|425|728|0						Disorder:0.37;Domain:Exo_endo_phos				negative regulation of protein phosphorylation (GO:0001933) shared_with:Ezrin (P15311)	0.000387	ruffle (GO:0001726) shared_with:Ezrin (P15311)	1.82e-05
P20930	Filaggrin	FLG	LYQVSTHEQSESAHGR	1766	1781	0.762	0.858			Phosphorylation||||P20930|1767|1767|0;Phosphorylation||||P20930|1770|1770|0;Phosphorylation||||P20930|1771|1771|0				compositionally biased region:Ser-rich|260|3955|0												polymeric cytoskeletal fiber (GO:0099513) shared_with:Ezrin (P15311)	0.000937
P20930	Filaggrin	FLG	LYQVSTHEQSESAHGR	2415	2430	0.722	0.849			Phosphorylation||||P20930|2416|2416|0;Phosphorylation||||P20930|2419|2419|0;Phosphorylation||||P20930|2420|2420|0		stop gained - Clinical significance:Pathogenic|Q->*|RCV000434890|2417|2417|0;stop gained - Clinical significance:Pathogenic|E->*|RCV000255031|2422|2422|0;missense - Clinical significance:Pathogenic|E->K|rs374588791|2422|2422|0;frameshift - Clinical significance:Pathogenic|Q->*|RCV000256154|2423|2423|0		compositionally biased region:Ser-rich|260|3955|0												polymeric cytoskeletal fiber (GO:0099513) shared_with:Ezrin (P15311)	0.000937
P20930	Filaggrin	FLG	LYQVSTHEQSESAHGR	3387	3402	0.731	0.836			Phosphorylation||||P20930|3388|3388|0;Phosphorylation||||P20930|3391|3391|0;Phosphorylation||||P20930|3392|3392|0		frameshift - Clinical significance:Pathogenic|E->*|RCV000478664|3397|3397|0		compositionally biased region:Ser-rich|260|3955|0												polymeric cytoskeletal fiber (GO:0099513) shared_with:Ezrin (P15311)	0.000937
P20930	Filaggrin	FLG	LYQVSTHEQSESAHGR	3711	3726	0.737	0.908			Phosphorylation||||P20930|3712|3712|0;Phosphorylation||||P20930|3715|3715|0;Phosphorylation||||P20930|3716|3716|0;Phosphorylation||||P20930|3722|3722|0				compositionally biased region:Ser-rich|260|3955|0												polymeric cytoskeletal fiber (GO:0099513) shared_with:Ezrin (P15311)	0.000937
Q6NZI2	Caveolae-associated protein 1	CAVIN1	MEDPTLYIVERPLPGY	1	16	0.729	0.811			Acetylation|||N-acetylmethionine|Q6NZI2|1|1|0				region of interest:Required for homotrimerization and for interaction with CAVIN2 and CAVIN3|1|98|0			In isoform 3.|MEDPTLYIVERPLPGYPDAEAPEPSSAGAQAAEEPSGAGSEELIKSDQVNGVLVLSLLDKIIGAVDQIQLTQAQLEERQAEMEGAVQSIQGELSKLGKAHATTSNTVSKLLEKVRKVSVNVKTVRGSLERQAGQIKKLEVNEAELLRRRNFKVMIYQDEVKLPAKLSISKSLKESEALPEKEGEELGEGERPE->M|1|193|0									plasma membrane raft (GO:0044853) shared_with:Ezrin (P15311)	1.77e-05
O95835	Serine/threonine-protein kinase LATS1	LATS1	THHKALQEIRNSLLPF	73	88	0.584	0.899			Phosphorylation||28601559,23312004,31819260||O95835|84|84|0	4ZRK|2.32|X-ray|E:F:G:H|69|100|0					helix|74|85|0						protein kinase binding (GO:0019901) shared_with:Ezrin (P15311)	0.000857	maintenance of protein location (GO:0045185) shared_with:Ezrin (P15311)	2.4e-05	microtubule organizing center (GO:0005815) shared_with:Ezrin (P15311)	0.000986
Q13554	Calcium/calmodulin-dependent protein kinase type II subunit beta	CAMK2B	AYDFPSPEWDTVTPEA	230	245	0.355	0.052	Pkinase|PF00069|14|272|0		Phosphorylation||||Q13554|231|231|0;Phosphorylation||||Q13554|235|235|0	3BHH|2.4|X-ray|A:B:C:D|11|303|0	missense - Clinical significance:Disease,Pathogenic|E->K|29100089,29560374|237|237|0				turn|235|238|0;strand|239|241|0;helix|243|252|0				Disorder:0.35;Surface accessibility:35.94%;Domain:Pkinase		actin binding (GO:0003779) shared_with:Ezrin (P15311)	0.000405	regulation of cell morphogenesis (GO:0022604) shared_with:Ezrin (P15311)	0.000454	microtubule organizing center (GO:0005815) shared_with:Ezrin (P15311)	0.000986
Q02962	Paired box protein Pax-2	PAX2	SNDPVGSYSINGILGI	178	193	0.476	0.755					frameshift - Clinical significance:Pathogenic|N->*|20301624,21326282|188|188|0;missense - Clinical significance:Disease,Pathogenic|G->R|RCV000144050|189|189|0												regulation of anatomical structure size (GO:0090066) shared_with:Ezrin (P15311)	0.000328	microtubule organizing center (GO:0005815) shared_with:Ezrin (P15311)	0.000986
Q8WYJ6	Septin-1	2021-09-01	LKEEEIHIYQFPECDS	191	206	0.475	0.224	Septin|PF00735|22|303|0		Phosphorylation||||Q8WYJ6|199|199|0;Phosphorylation||27155012,24850871,27080861,26657352,26074081,27067055,26546556,28111955,23532336,23312004,24247654,28464451,31819260|Phosphoserine|Q8WYJ6|206|206|0			mutagenesis site:No effect on phosphorylation.|S->A|206|206|0				In isoform 2.|Missing|168|367|0			Domain:Septin						microtubule organizing center (GO:0005815) shared_with:Ezrin (P15311)	0.000986
Q8WUM4	Programmed cell death 6-interacting protein	PDCD6IP	SYPFPQPPQQSYYPQQ	853	868	0.892	0.297						mutagenesis site:Loss of homoologimerization and reduced TSG101-binding: decreased HIV-1 release: no effect on cytokinesis. Almost complete loss of TSG101-binding and impaired cytokinesis: when associated with 717-A--A-720.|PSYP->ASAA|852|855|0;mutagenesis site:Loss of homooligomerization: reduced TSG101-binding: impaired HIV-1 release.|YY->AA|864|865|0	region of interest:Interaction with EIAV p9|176|868|0;region of interest:Interaction with SDCBP|418|868|0;region of interest:Self-association|503|868|0;region of interest:Essential to promote virus budding|864|868|0;compositionally biased region:Pro-rich|717|860|0			In isoform 3.|Missing|272|868|0				Ezrin (P15311)			cortical actin cytoskeleton organization (GO:0030866) shared_with:Ezrin (P15311)	1.97e-06	immunological synapse (GO:0001772) shared_with:Ezrin (P15311)	2.26e-06
Q8IVT2	Mitotic interactor and substrate of PLK1	MISP	ITGSYSVSESPFFSPI	595	610	0.414	0.823	AKAP2_C|PF15304|325|674|0												Domain:AKAP2_C	Ezrin (P15311)	actin binding (GO:0003779) shared_with:Ezrin (P15311)	0.000405			focal adhesion (GO:0005925) shared_with:Ezrin (P15311)	0.000359
Q70E73	Ras-associated and pleckstrin homology domains-containing protein 1	RAPH1	SYSLDDVTAQLEQASL	150	165	0.441	0.684			Phosphorylation||||Q70E73|152|152|0;Phosphorylation|||Phosphoserine|Q70E73|150|150|0																filopodium (GO:0030175) shared_with:Ezrin (P15311)	1.17e-05
O75381	Peroxisomal membrane protein PEX14	PEX14	TYHLLGPQEEGEGVVD	289	304	0.665	0.933			Phosphorylation||||O75381|289|289|0;Phosphorylation||||O75381|290|290|0												microtubule binding (GO:0008017) shared_with:Ezrin (P15311)	0.000163	establishment of organelle localization (GO:0051656) shared_with:Ezrin (P15311)	0.000183	fibrillar center (GO:0001650) shared_with:Ezrin (P15311)	4.26e-05
A7KAX9	Rho GTPase-activating protein 32	ARHGAP32	DYHVTQLQPYFENGRV	1631	1646	0.394	0.379			Phosphorylation||||A7KAX9|1632|1632|0;Phosphorylation||||A7KAX9|1635|1635|0				region of interest:Interaction with GAB2|1391|1711|0			In isoform 3.|Missing|613|2087|0			Disorder:0.39						fibrillar center (GO:0001650) shared_with:Ezrin (P15311)	4.26e-05
Q16602	Calcitonin gene-related peptide type 1 receptor	CALCRL	RSASYTVSTISDGPGY	417	432	0.375	0.058			Phosphorylation||24247654,31819260|Phosphoserine|Q16602|420|420|0;Phosphorylation||31819260||Q16602|418|418|0					topological domain:Cytoplasmic|389|461|0					Disorder:0.38				receptor internalization (GO:0031623) shared_with:Ezrin (P15311)	7.47e-06	endosome (GO:0005768) shared_with:Ezrin (P15311)	0.000762
Q99569	Plakophilin-4	PKP4	QYRVQECNYNRLQHAV	486	501	0.404	0.562			Phosphorylation||||Q99569|487|487|0;Phosphorylation||||Q99569|494|494|0														cell-cell adhesion (GO:0098609) shared_with:Ezrin (P15311)	0.000439	cytoplasmic side of plasma membrane (GO:0009898) shared_with:Ezrin (P15311)	5.02e-06
P29074	Tyrosine-protein phosphatase non-receptor type 4	PTPN4	NLSGYLSDYSFIPNQP	166	181	0.362	0.21	FERM_M|PF00373|113|222|0;FERM|P29074|29|312|0												Disorder:0.36;Domain:FERM,FERM_M						cytoplasmic side of plasma membrane (GO:0009898) shared_with:Ezrin (P15311)	5.02e-06
Q9ULJ8	Neurabin-1	PPP1R9A	NEYSVTGHYPLNLPSV	226	241	0.37	0.815			Phosphorylation||||Q9ULJ8|229|229|0							In isoform 2.|MLKTESSGERTTLRSASPHRNAYRTEFQALKSTFDKPKSDGEQKTKEGEGSQQSRGRKYGSNVNRIKNLFMQMGMEPNENAAVIAKTRGKGGHSSPQRRMKPKEFLEKTDGSVVKLESSVSERISRFDTMYDGPSYSKFTETRKMFERSVHESGQNNRYSPKKEKAGGSEPQDEWGGSKSNRGSTDSLDSLSSRTEAVSPTVSQLSAVFENTDSPSAIISEKAENNEYSVTGHYPLNLPSVTVTNLDTFGHLKDSNSWPPSNKRGVDTEDAHKSNATPVPEVASKSTSLASIPGEEIQQSKEPEDSTSNQQTPDSIDKDGPEEPCAESKAMPKSEIPSPQSQLLEDAEANLVGREAAKQQRKELAGGDFTSPDASASSCGKEVPE…			Disorder:0.37		actin filament binding (GO:0051015) shared_with:Ezrin (P15311)	5.87e-05	negative regulation of secretion by cell (GO:1903531) shared_with:Ezrin (P15311)	7.56e-05	cortical cytoskeleton (GO:0030863) shared_with:Ezrin (P15311)	8.59e-06
P46939	Utrophin	UTRN	TVTEVDMDLDSYQIAL	303	318	0.442	0.647	Spectrin|PF00435|309|417|0						repeat:Spectrin 1|312|416|0;region of interest:Interaction with SYNM|268|905|0			In isoform Up140.|Missing|1|2086|0;In isoform Up71.|Missing|24|2832|0			Domain:Spectrin	Ezrin (P15311)	actin filament binding (GO:0051015) shared_with:Ezrin (P15311)	5.87e-05			cortical cytoskeleton (GO:0030863) shared_with:Ezrin (P15311)	8.59e-06
O15259	Nephrocystin-1	NPHP1	SEQTYDFLGEMRKNAV	717	732	0.5	0.218			Phosphorylation|SRC||Phosphotyrosine|O15259|721|721|0														membrane docking (GO:0022406) shared_with:Ezrin (P15311)	6.64e-05	ciliary part (GO:0044441) shared_with:Ezrin (P15311)	0.000421
Q9P2H0	Centrosomal protein of 126 kDa	CEP126	SSLSNVTSNYDFVGQH	544	559	0.388	0.267	K1377|PF15352|105|1081|0												Disorder:0.39;Domain:K1377				cytoplasmic microtubule organization (GO:0031122) shared_with:Ezrin (P15311)	4.59e-06	ciliary part (GO:0044441) shared_with:Ezrin (P15311)	0.000421
P58107	Epiplakin	EPPK1	FFDPNTHENLTYVQLL	2922	2937	0.355	0.262			Phosphorylation||||P58107|2930|2930|0;Phosphorylation||||P58107|2931|2931|0				repeat:Plectin 45|2913|2947|0;region of interest:Interaction with KRT5|1572|5085|0;region of interest:Interaction with KRT14|2761|2953|0						Disorder:0.36				regulation of developmental growth (GO:0048638) shared_with:Ezrin (P15311)	0.000209	cell periphery (GO:0071944) shared_with:Ezrin (P15311)	3.06e-06
P58107	Epiplakin	EPPK1	FFDPNTHENLTYVQLL	2386	2401	0.349	0.258			Phosphorylation||||P58107|2396|2396|0;Phosphorylation||||P58107|2397|2397|0				repeat:Plectin 40|2377|2411|0;region of interest:Interaction with KRT5|1572|5085|0						Disorder:0.35				regulation of developmental growth (GO:0048638) shared_with:Ezrin (P15311)	0.000209	cell periphery (GO:0071944) shared_with:Ezrin (P15311)	3.06e-06
P58107	Epiplakin	EPPK1	FFDPNTHENLTYVQLL	3453	3468	0.349	0.258			Phosphorylation||||P58107|3464|3464|0;Phosphorylation||||P58107|3465|3465|0				repeat:Plectin 50|3444|3478|0;region of interest:Interaction with KRT5|1572|5085|0						Disorder:0.35				regulation of developmental growth (GO:0048638) shared_with:Ezrin (P15311)	0.000209	cell periphery (GO:0071944) shared_with:Ezrin (P15311)	3.06e-06
P58107	Epiplakin	EPPK1	FFDPNTHENLTYVQLL	3987	4002	0.349	0.258			Phosphorylation||||P58107|3998|3998|0;Phosphorylation||||P58107|3999|3999|0				repeat:Plectin 55|3978|4012|0;region of interest:Interaction with KRT5|1572|5085|0						Disorder:0.35				regulation of developmental growth (GO:0048638) shared_with:Ezrin (P15311)	0.000209	cell periphery (GO:0071944) shared_with:Ezrin (P15311)	3.06e-06
P58107	Epiplakin	EPPK1	FFDPNTHENLTYVQLL	4521	4536	0.341	0.239			Phosphorylation||||P58107|4532|4532|0;Phosphorylation||||P58107|4533|4533|0				repeat:Plectin 60|4512|4546|0;region of interest:Interaction with KRT5|1572|5085|0						Disorder:0.34				regulation of developmental growth (GO:0048638) shared_with:Ezrin (P15311)	0.000209	cell periphery (GO:0071944) shared_with:Ezrin (P15311)	3.06e-06
Q7Z570	Zinc finger protein 804A	ZNF804A	YTLIHSEENTKDATTV	168	183	0.515	0.335																	regulation of plasma membrane bounded cell projection organization (GO:0120035) shared_with:Ezrin (P15311)	0.000812	cell body (GO:0044297) shared_with:Ezrin (P15311)	0.000366
Q15149	Plectin	PLEC	FFDPNTHENLTYRQLL	3649	3664	0.439	0.387			Phosphorylation||||Q15149|3660|3660|0				repeat:Plectin 16|3640|3674|0;region of interest:Globular 2|2756|4684|0								cadherin binding (GO:0045296) shared_with:Ezrin (P15311)	0.00021			brush border (GO:0005903) shared_with:Ezrin (P15311)	6.69e-06
O75427	Leucine-rich repeat and calponin homology domain-containing protein 4	LRCH4	SYDLSDITQADLSRNR	64	79	0.335	0.136	LRR_8|PF13855|68|126|0		Phosphorylation||||O75427|64|64|0				repeat:LRR 1|43|64|0;repeat:LRR 2|69|90|0						Disorder:0.34;Domain:LRR_8				establishment or maintenance of apical/basal cell polarity (GO:0035088) shared_with:Ezrin (P15311)|establishment or maintenance of bipolar cell polarity (GO:0061245) shared_with:Ezrin (P15311)	4.18e-06	basolateral plasma membrane (GO:0016323) shared_with:Ezrin (P15311)	8.26e-05
P55011	Solute carrier family 12 member 2	SLC12A2	AAARVELPGTAVPSVP	28	43	0.52	0.892								topological domain:Cytoplasmic|1|285|0						Ezrin (P15311)	protein kinase binding (GO:0019901) shared_with:Ezrin (P15311)	0.000857	regulation of cellular component size (GO:0032535) shared_with:Ezrin (P15311)	0.000141	apical plasma membrane (GO:0016324) shared_with:Ezrin (P15311)	0.000209
P54296	Myomesin-2	MYOM2	TYSVSVSDTDGVSSSF	979	994	0.421	0.16	Ig-like C2-type 3|P54296|904|1002|0												Domain:Ig-like C2-type 3		actin filament binding (GO:0051015) shared_with:Ezrin (P15311)	5.87e-05	actin filament organization (GO:0007015) shared_with:Ezrin (P15311)	9.85e-05
Q14653	Interferon regulatory factor 3	IRF3	IYEFVNSGVGDFSQPD	106	121	0.646	0.792	IRF|PF00605|7|110|0			1T2K|3.0|X-ray|A:B|1|112|0;2O61|2.8|X-ray|A|9|111|0;2O6G|3.1|X-ray|E:F:G:H|1|123|0;2PI0|2.31|X-ray|A:B:C:D|1|113|0;3QU6|2.3|X-ray|A:B:C|1|113|0			DNA-binding region:IRF tryptophan pentad repeat|5|111|0		strand|104|109|0	In isoform 3.|Missing|1|146|0;In isoform 5.|Missing|105|427|0			Domain:IRF				regulation of cytokine secretion (GO:0050707) shared_with:Ezrin (P15311)	7.64e-05
Q86UR5	Regulating synaptic membrane exocytosis protein 1	RIMS1	MYTLEHNDGSQSDTAV	1405	1420	0.554	0.451			Phosphorylation|ATM,ATR|18669648,25159151,31819260||Q86UR5|1414|1414|0;Phosphorylation||18669648,25159151,31819260||Q86UR5|1407|1407|0;Phosphorylation||28601559,18669648,25159151,31819260|Phosphoserine|Q86UR5|1416|1416|0;Phosphorylation||25159151,31819260||Q86UR5|1418|1418|0							In isoform 11.|Missing|1|1473|0;In isoform 2.|Missing|1040|1692|0;In isoform 6, isoform 7, isoform 8, isoform 9, isoform 10 and isoform 13.|Missing|1284|1455|0							positive regulation of developmental growth (GO:0048639) shared_with:Ezrin (P15311)	6.41e-05
Q86WV1	Src kinase-associated phosphoprotein 1	SKAP1	LTSQDRRSYEFTATSP	180	195	0.369	0.101	PH|PF00169|108|210|0			1U5D|1.7|X-ray|A:B:C:D|108|213|0					strand|177|181|0;strand|183|185|0;strand|188|191|0;helix|195|212|0				Disorder:0.37;Surface accessibility:36.81%;Domain:PH		protein kinase binding (GO:0019901) shared_with:Ezrin (P15311)	0.000857	protein localization to plasma membrane (GO:0072659) shared_with:Ezrin (P15311)	5.87e-05
Q86T96	E3 ubiquitin-protein ligase RNF180	RNF180	NSYSFQNPSSFDPSML	276	291	0.48	0.338							region of interest:Interaction with ZIC2|281|489|0	topological domain:Cytoplasmic|1|564|0		In isoform 3.|Missing|78|397|0							positive regulation of cellular protein catabolic process (GO:1903364) shared_with:Ezrin (P15311)	4.07e-05
P01100	Proto-oncogene c-Fos	FOS	AFTLPLLNDPEPKPSV	238	253	0.599	0.38																	response to cAMP (GO:0051591) shared_with:Ezrin (P15311)	2.35e-05
Q96BF6	Nucleus accumbens-associated protein 2	NACC2	SYAVQEKPEPVPLESR	293	308	0.36	0.191			Ubiquitylation||||Q96BF6|299|299|0;Sumoylation|||cross-link:Glycyl lysine isopeptide (Lys-Gly) (interchain with G-Cter in SUMO2)|Q96BF6|299|299|0										Disorder:0.36				cellular protein-containing complex localization (GO:0034629) shared_with:Ezrin (P15311)	1.34e-06
Q99728	BRCA1-associated RING domain protein 1	BARD1	IKKDASAQQDSYEFVS	169	184	0.561	0.364			Phosphorylation||||Q99728|184|184|0;Sumoylation|||cross-link:Glycyl lysine isopeptide (Lys-Gly) (interchain with G-Cter in SUMO2)|Q99728|170|170|0		stop gained - Clinical significance:Pathogenic|Q->*|15604628,17508274,18163131,20301425,24366376,24366402,24432435|176|176|0					In isoform gamma.|Missing|128|777|0							maintenance of protein location in cell (GO:0032507) shared_with:Ezrin (P15311)	1.11e-05
Q2LD37	Uncharacterized protein KIAA1109	KIAA1109	EWTLDQPVSQTRTTAI	1603	1618	0.416	0.176										In isoform 5.|Missing|985|5005|0							regulation of growth (GO:0040008) shared_with:Ezrin (P15311)	0.000989
Q99543	DnaJ homolog subfamily C member 2	DNAJC2	FTPWTTEEQKLLEQAL	551	566	0.49	0.361	Myb_DNA-binding|PF00249|552|600|0;SANT 2|Q99543|549|604|0		Phosphorylation||25159151,31819260||Q99543|556|556|0	2M2E||NMR|A|551|621|0					helix|556|568|0				Domain:Myb_DNA-binding,SANT 2				regulation of cellular response to stress (GO:0080135) shared_with:Ezrin (P15311)	0.000977
Q9UQM7	Calcium/calmodulin-dependent protein kinase type II subunit alpha	CAMK2A	AYDFPSPEWDTVTPEA	229	244	0.345	0.054	Pkinase|PF00069|13|271|0		Phosphorylation||||Q9UQM7|230|230|0;Phosphorylation||||Q9UQM7|234|234|0	2VZ6|2.3|X-ray|A:B|13|302|0;3SOA|3.55|X-ray|A|1|474|0	missense - Clinical significance:Pathogenic,Uncertain significance,Unclassified|P->L|25533962,28130356,29100089,29560374|235|235|0				helix|236|239|0;helix|242|251|0				Disorder:0.35;Surface accessibility:36.12%;Domain:Pkinase				regulation of cellular response to stress (GO:0080135) shared_with:Ezrin (P15311)	0.000977
Q13555	Calcium/calmodulin-dependent protein kinase type II subunit gamma	CAMK2G	AYDFPSPEWDTVTPEA	230	245	0.353	0.054	Pkinase|PF00069|14|272|0		Phosphorylation||||Q13555|231|231|0;Phosphorylation||||Q13555|235|235|0	2V7O|2.25|X-ray|A|5|315|0					helix|237|240|0;helix|243|252|0				Disorder:0.35;Surface accessibility:33.81%;Domain:Pkinase				regulation of cellular response to stress (GO:0080135) shared_with:Ezrin (P15311)	0.000977
Q9BXT5	Testis-expressed protein 15	TEX15	TYQGITSYEVQPSPSG	2677	2692	0.308	0.092													Disorder:0.31				regulation of cellular response to stress (GO:0080135) shared_with:Ezrin (P15311)	0.000977
Q6PCD5	E3 ubiquitin-protein ligase RFWD3	RFWD3	YFQVSRTQPDLPATTY	181	196	0.575	0.701			Phosphorylation||||Q6PCD5|181|181|0														regulation of cellular response to stress (GO:0080135) shared_with:Ezrin (P15311)	0.000977
Q6ZW49	PAX-interacting protein 1	PAXIP1	QSSERSEMIATWSPAV	320	335	0.443	0.597			Phosphorylation||||Q6ZW49|321|321|0;Phosphorylation||||Q6ZW49|322|322|0;Phosphorylation|CDK1,MAPK8|25850435,31819260||Q6ZW49|332|332|0														regulation of cellular response to stress (GO:0080135) shared_with:Ezrin (P15311)	0.000977
Q13469	Nuclear factor of activated T-cells, cytoplasmic 2	NFATC2	PLEWPLSSQSGSYELR	396	411	0.349	0.239	RHD_DNA_bind|PF00554|410|570|0;RHD|Q13469|392|574|0			1A02|2.7|X-ray|N|392|678|0;1OWR|3.0|X-ray|M:N:P:Q|396|678|0;1P7H|2.6|X-ray|L:M:N:O|393|678|0;1PZU|3.1|X-ray|B:D:H:I:L:M|396|678|0;1S9K|3.1|X-ray|C|399|678|0;2AS5|2.7|X-ray|M:N|392|678|0;2O93|3.05|X-ray|L:M:O|396|678|0;3QRF|2.8|X-ray|M:N|396|678|0					strand|397|399|0;strand|402|405|0;strand|408|414|0				Disorder:0.35;Domain:RHD_DNA_bind,RHD				cell development (GO:0048468) shared_with:Ezrin (P15311)	0.000922
Q7Z333	Probable helicase senataxin	SETX	AYELSQRSLDYVAQLR	1296	1311	0.393	0.821			Phosphorylation||||Q7Z333|1300|1300|0;Phosphorylation||||Q7Z333|1303|1303|0;Phosphorylation||||Q7Z333|1306|1306|0;Phosphorylation||||Q7Z333|1297|1297|0										Disorder:0.39				regulation of plasma membrane bounded cell projection organization (GO:0120035) shared_with:Ezrin (P15311)	0.000812
Q71RC2	La-related protein 4	LARP4	SYQIYDVSGESNSAVS	100	115	0.376	0.312	HTH La-type RNA-binding|Q71RC2|113|202|0			2CQK||NMR|A|113|200|0			region of interest:Interaction with the poly-A tract of mRNA|111|303|0			In isoform 2.|Missing|97|194|0			Disorder:0.38;Domain:HTH La-type RNA-binding				regulation of cell morphogenesis (GO:0022604) shared_with:Ezrin (P15311)	0.000454
O94910	Adhesion G protein-coupled receptor L1	ADGRL1	DTLPLNGNFNNSYSLR	1240	1255	0.502	0.897	Latrophilin|PF02354|1113|1474|0		Phosphorylation||||O94910|1252|1252|0					topological domain:Cytoplasmic|1097|1474|0					Domain:Latrophilin		cell adhesion molecule binding (GO:0050839) shared_with:Ezrin (P15311)	0.00051	cell-cell adhesion (GO:0098609) shared_with:Ezrin (P15311)	0.000439
Q8IZU9	Kin of IRRE-like protein 3	KIRREL3	QNLKDPTNGYYSVNTF	628	643	0.461	0.362								topological domain:Cytoplasmic|557|778|0		In isoform 2.|Missing|601|778|0			Localisation:Secreted				cell-cell adhesion (GO:0098609) shared_with:Ezrin (P15311)	0.000439
Q8IZU9	Kin of IRRE-like protein 3	KIRREL3	YYSVNTFKEHHSTPTI	637	652	0.458	0.365								topological domain:Cytoplasmic|557|778|0		In isoform 2.|Missing|601|778|0			Localisation:Secreted				cell-cell adhesion (GO:0098609) shared_with:Ezrin (P15311)	0.000439
O60330	Protocadherin gamma-A12	PCDHGA12	QFTLQHVPDYRQNVYI	882	897	0.388	0.858	Cadherin_tail|PF15974|810|932|0		Phosphorylation||||O60330|891|891|0;Phosphorylation||||O60330|896|896|0					topological domain:Cytoplasmic|714|932|0		In isoform 2.|Missing|821|932|0			Disorder:0.39;Domain:Cadherin_tail				cell-cell adhesion (GO:0098609) shared_with:Ezrin (P15311)	0.000439
Q9UN70	Protocadherin gamma-C3	PCDHGC3	QFTLQHVPDYRQNVYI	884	899	0.388	0.87	Cadherin_tail|PF15974|812|934|0		Phosphorylation||26378887,27259358,31819260||Q9UN70|893|893|0;Phosphorylation||26378887,31819260||Q9UN70|898|898|0					topological domain:Cytoplasmic|715|934|0		In isoform 2.|Missing|864|934|0			Disorder:0.39;Domain:Cadherin_tail				cell-cell adhesion (GO:0098609) shared_with:Ezrin (P15311)	0.000439
Q9UN71	Protocadherin gamma-B4	PCDHGB4	QFTLQHVPDYRQNVYI	873	888	0.388	0.862	Cadherin_tail|PF15974|801|923|0		Phosphorylation||||Q9UN71|882|882|0;Phosphorylation||||Q9UN71|887|887|0					topological domain:Cytoplasmic|711|923|0		In isoform 2.|Missing|804|923|0			Disorder:0.39;Domain:Cadherin_tail				cell-cell adhesion (GO:0098609) shared_with:Ezrin (P15311)	0.000439
Q9Y5F6	Protocadherin gamma-C5	PCDHGC5	QFTLQHVPDYRQNVYI	894	909	0.388	0.876	Cadherin_tail|PF15974|822|944|0		Phosphorylation||||Q9Y5F6|903|903|0;Phosphorylation||||Q9Y5F6|908|908|0					topological domain:Cytoplasmic|715|944|0		In isoform 2.|Missing|879|944|0			Disorder:0.39;Domain:Cadherin_tail				cell-cell adhesion (GO:0098609) shared_with:Ezrin (P15311)	0.000439
Q9Y5F7	Protocadherin gamma-C4	PCDHGC4	QFTLQHVPDYRQNVYI	888	903	0.388	0.861	Cadherin_tail|PF15974|816|938|0		Phosphorylation||||Q9Y5F7|897|897|0;Phosphorylation||||Q9Y5F7|902|902|0					topological domain:Cytoplasmic|714|938|0		In isoform 2.|Missing|872|938|0			Disorder:0.39;Domain:Cadherin_tail				cell-cell adhesion (GO:0098609) shared_with:Ezrin (P15311)	0.000439
Q9Y5F8	Protocadherin gamma-B7	PCDHGB7	QFTLQHVPDYRQNVYI	879	894	0.388	0.858	Cadherin_tail|PF15974|807|929|0		Phosphorylation||||Q9Y5F8|888|888|0;Phosphorylation||||Q9Y5F8|893|893|0					topological domain:Cytoplasmic|713|929|0		In isoform 2.|Missing|809|929|0			Disorder:0.39;Domain:Cadherin_tail				cell-cell adhesion (GO:0098609) shared_with:Ezrin (P15311)	0.000439
Q9Y5F9	Protocadherin gamma-B6	PCDHGB6	QFTLQHVPDYRQNVYI	880	895	0.388	0.875	Cadherin_tail|PF15974|808|930|0		Phosphorylation||||Q9Y5F9|889|889|0;Phosphorylation||||Q9Y5F9|894|894|0					topological domain:Cytoplasmic|713|930|0		In isoform 2.|Missing|821|930|0			Disorder:0.39;Domain:Cadherin_tail				cell-cell adhesion (GO:0098609) shared_with:Ezrin (P15311)	0.000439
Q9Y5G0	Protocadherin gamma-B5	PCDHGB5	QFTLQHVPDYRQNVYI	873	888	0.388	0.867	Cadherin_tail|PF15974|801|923|0		Phosphorylation||||Q9Y5G0|882|882|0;Phosphorylation||||Q9Y5G0|887|887|0					topological domain:Cytoplasmic|709|923|0		In isoform 2.|Missing|819|923|0			Disorder:0.39;Domain:Cadherin_tail				cell-cell adhesion (GO:0098609) shared_with:Ezrin (P15311)	0.000439
Q9Y5G1	Protocadherin gamma-B3	PCDHGB3	QFTLQHVPDYRQNVYI	879	894	0.388	0.878	Cadherin_tail|PF15974|807|929|0		Phosphorylation||||Q9Y5G1|888|888|0;Phosphorylation||||Q9Y5G1|893|893|0					topological domain:Cytoplasmic|713|929|0		In isoform 2.|Missing|815|929|0			Disorder:0.39;Domain:Cadherin_tail				cell-cell adhesion (GO:0098609) shared_with:Ezrin (P15311)	0.000439
Q9Y5G2	Protocadherin gamma-B2	PCDHGB2	QFTLQHVPDYRQNVYI	881	896	0.388	0.854	Cadherin_tail|PF15974|809|931|0		Phosphorylation||||Q9Y5G2|890|890|0;Phosphorylation||||Q9Y5G2|895|895|0					topological domain:Cytoplasmic|713|931|0		In isoform 2.|Missing|812|931|0			Disorder:0.39;Domain:Cadherin_tail				cell-cell adhesion (GO:0098609) shared_with:Ezrin (P15311)	0.000439
Q9Y5G3	Protocadherin gamma-B1	PCDHGB1	QFTLQHVPDYRQNVYI	877	892	0.388	0.866	Cadherin_tail|PF15974|805|927|0		Phosphorylation||||Q9Y5G3|886|886|0;Phosphorylation||||Q9Y5G3|891|891|0					topological domain:Cytoplasmic|709|927|0		In isoform 2.|Missing|811|927|0			Disorder:0.39;Domain:Cadherin_tail				cell-cell adhesion (GO:0098609) shared_with:Ezrin (P15311)	0.000439
Q9Y5G4	Protocadherin gamma-A9	PCDHGA9	QFTLQHVPDYRQNVYI	882	897	0.388	0.862	Cadherin_tail|PF15974|810|932|0		Phosphorylation||||Q9Y5G4|891|891|0;Phosphorylation||||Q9Y5G4|896|896|0					topological domain:Cytoplasmic|714|932|0		In isoform 2.|Missing|829|932|0			Disorder:0.39;Domain:Cadherin_tail				cell-cell adhesion (GO:0098609) shared_with:Ezrin (P15311)	0.000439
Q9Y5G5	Protocadherin gamma-A8	PCDHGA8	QFTLQHVPDYRQNVYI	882	897	0.388	0.871	Cadherin_tail|PF15974|810|932|0		Phosphorylation||||Q9Y5G5|891|891|0;Phosphorylation||||Q9Y5G5|896|896|0					topological domain:Cytoplasmic|714|932|0		In isoform 2.|Missing|821|932|0			Disorder:0.39;Domain:Cadherin_tail				cell-cell adhesion (GO:0098609) shared_with:Ezrin (P15311)	0.000439
Q9Y5G6	Protocadherin gamma-A7	PCDHGA7	QFTLQHVPDYRQNVYI	882	897	0.388	0.861	Cadherin_tail|PF15974|810|932|0		Phosphorylation||||Q9Y5G6|891|891|0;Phosphorylation||||Q9Y5G6|896|896|0					topological domain:Cytoplasmic|714|932|0		In isoform 2.|Missing|818|932|0			Disorder:0.39;Domain:Cadherin_tail				cell-cell adhesion (GO:0098609) shared_with:Ezrin (P15311)	0.000439
Q9Y5G7	Protocadherin gamma-A6	PCDHGA6	QFTLQHVPDYRQNVYI	882	897	0.388	0.871	Cadherin_tail|PF15974|810|932|0		Phosphorylation||||Q9Y5G7|891|891|0;Phosphorylation||||Q9Y5G7|896|896|0					topological domain:Cytoplasmic|714|932|0		In isoform 2.|Missing|819|932|0			Disorder:0.39;Domain:Cadherin_tail				cell-cell adhesion (GO:0098609) shared_with:Ezrin (P15311)	0.000439
Q9Y5G8	Protocadherin gamma-A5	PCDHGA5	QFTLQHVPDYRQNVYI	881	896	0.388	0.874	Cadherin_tail|PF15974|809|931|0		Phosphorylation||||Q9Y5G8|890|890|0;Phosphorylation||||Q9Y5G8|895|895|0					topological domain:Cytoplasmic|714|931|0		In isoform 2.|Missing|814|931|0			Disorder:0.39;Domain:Cadherin_tail				cell-cell adhesion (GO:0098609) shared_with:Ezrin (P15311)	0.000439
Q9Y5G9	Protocadherin gamma-A4	PCDHGA4	QFTLQHVPDYRQNVYI	912	927	0.388	0.87	Cadherin_tail|PF15974|809|931|0		Phosphorylation||||Q9Y5G9|921|921|0;Phosphorylation||||Q9Y5G9|926|926|0					topological domain:Cytoplasmic|745|962|0		In isoform 2.|Missing|852|962|0			Disorder:0.39;Domain:Cadherin_tail				cell-cell adhesion (GO:0098609) shared_with:Ezrin (P15311)	0.000439
Q9Y5H0	Protocadherin gamma-A3	PCDHGA3	QFTLQHVPDYRQNVYI	882	897	0.388	0.86	Cadherin_tail|PF15974|810|932|0		Phosphorylation||||Q9Y5H0|891|891|0;Phosphorylation||||Q9Y5H0|896|896|0					topological domain:Cytoplasmic|714|932|0		In isoform 2.|Missing|830|932|0			Disorder:0.39;Domain:Cadherin_tail				cell-cell adhesion (GO:0098609) shared_with:Ezrin (P15311)	0.000439
Q9Y5H1	Protocadherin gamma-A2	PCDHGA2	QFTLQHVPDYRQNVYI	882	897	0.388	0.87	Cadherin_tail|PF15974|810|932|0		Phosphorylation||||Q9Y5H1|891|891|0;Phosphorylation||||Q9Y5H1|896|896|0					topological domain:Cytoplasmic|714|932|0		In isoform 2.|Missing|824|932|0			Disorder:0.39;Domain:Cadherin_tail				cell-cell adhesion (GO:0098609) shared_with:Ezrin (P15311)	0.000439
Q9Y5H2	Protocadherin gamma-A11	PCDHGA11	QFTLQHVPDYRQNVYI	885	900	0.388	0.866	Cadherin_tail|PF15974|813|935|0		Phosphorylation||||Q9Y5H2|894|894|0;Phosphorylation||||Q9Y5H2|899|899|0					topological domain:Cytoplasmic|715|935|0		In isoform 2.|Missing|838|935|0			Disorder:0.39;Domain:Cadherin_tail				cell-cell adhesion (GO:0098609) shared_with:Ezrin (P15311)	0.000439
Q9Y5H3	Protocadherin gamma-A10	PCDHGA10	QFTLQHVPDYRQNVYI	886	901	0.388	0.864	Cadherin_tail|PF15974|814|936|0		Phosphorylation||||Q9Y5H3|895|895|0;Phosphorylation||||Q9Y5H3|900|900|0					topological domain:Cytoplasmic|718|936|0		In isoform 2.|Missing|851|936|0			Disorder:0.39;Domain:Cadherin_tail				cell-cell adhesion (GO:0098609) shared_with:Ezrin (P15311)	0.000439
Q9Y5H4	Protocadherin gamma-A1	PCDHGA1	QFTLQHVPDYRQNVYI	881	896	0.388	0.868	Cadherin_tail|PF15974|809|931|0		Phosphorylation||||Q9Y5H4|890|890|0;Phosphorylation||||Q9Y5H4|895|895|0					topological domain:Cytoplasmic|714|931|0		In isoform 2.|Missing|824|931|0			Disorder:0.39;Domain:Cadherin_tail				cell-cell adhesion (GO:0098609) shared_with:Ezrin (P15311)	0.000439
P32942	Intercellular adhesion molecule 3	ICAM3	SGSYHVREESTYLPLT	516	531	0.401	0.1			Phosphorylation||||P32942|519|519|0;Phosphorylation||11784723,31819260,26657352,24850871,26074081,28111955||P32942|525|525|0;Phosphorylation||||P32942|531|531|0;Phosphorylation||24850871,31819260||P32942|527|527|0;Phosphorylation||11784723,31819260||P32942|516|516|0;Phosphorylation|PKC_theta|9268366,31819260||P32942|518|518|0;Phosphorylation||24850871,26074081,31819260||P32942|526|526|0					topological domain:Cytoplasmic|511|547|0						Ezrin (P15311)	cell adhesion molecule binding (GO:0050839) shared_with:Ezrin (P15311)	0.00051	endocytosis (GO:0006897) shared_with:Ezrin (P15311)	0.000425
P10914	Interferon regulatory factor 1	IRF1	EVVPDSTSDLYNFQVS	200	215	0.439	0.762			Phosphorylation||||P10914|215|215|0														negative regulation of immune system process (GO:0002683) shared_with:Ezrin (P15311)	0.000401
P35398	Nuclear receptor ROR-alpha	RORA	TYNISANGLTELHDDL	185	200	0.549	0.729							region of interest:Hinge|139|271|0										cellular response to organic cyclic compound (GO:0071407) shared_with:Ezrin (P15311)	0.00031
Q96ST3	Paired amphipathic helix protein Sin3a	SIN3A	QYSVTPSYQVSAMPQS	55	70	0.444	0.627																	cellular response to organic cyclic compound (GO:0071407) shared_with:Ezrin (P15311)	0.00031
Q13557	Calcium/calmodulin-dependent protein kinase type II subunit delta	CAMK2D	AYDFPSPEWDTVTPEA	230	245	0.347	0.052	Pkinase|PF00069|14|272|0		Phosphorylation||||Q13557|231|231|0;Phosphorylation||||Q13557|235|235|0	2VN9|2.3|X-ray|A:B|11|309|0;2WEL|1.9|X-ray|A|11|335|0;5VLO|2.05|X-ray|A:B|3|301|0;6AYW|2.05|X-ray|A:B|3|301|0					turn|235|240|0;helix|243|252|0				Disorder:0.35;Surface accessibility:39.69%;Domain:Pkinase				actin filament-based process (GO:0030029) shared_with:Ezrin (P15311)	0.000283
Q9BYW2	Histone-lysine N-methyltransferase SETD2	SETD2	VYGVTSPYSQTTPPIV	2305	2320	0.342	0.176							region of interest:Low charge region|2137|2366|0;compositionally biased region:Gln-rich|2266|2365|0			In isoform 3.|Missing|1573|2564|0;In isoform 2.|Missing|1715|2564|0			Disorder:0.34		tubulin binding (GO:0015631) shared_with:Ezrin (P15311)	0.000298	microtubule cytoskeleton organization (GO:0000226) shared_with:Ezrin (P15311)	0.000218
Q8NB66	Protein unc-13 homolog C	UNC13C	CHSDLQDDSESYDLTQ	701	716	0.551	0.502																	establishment of organelle localization (GO:0051656) shared_with:Ezrin (P15311)	0.000183
P78524	Suppression of tumorigenicity 5 protein	ST5	SYQFPKLDRPTKQMRE	719	734	0.452	0.061	uDENN|PF03456|716|783|0;uDENN|P78524|698|846|0												Domain:uDENN				regulation of ERK1 and ERK2 cascade (GO:0070372) shared_with:Ezrin (P15311)	0.00017
O75676	Ribosomal protein S6 kinase alpha-4	RPS6KA4	FFQQYELDLREPALGQ	404	419	0.348	0.33	Pkinase|PF00069|412|674|0						nucleotide phosphate-binding region:ATP|417|425|0			In isoform 2.|Missing|401|406|0			Disorder:0.35;Domain:Pkinase				negative regulation of cytokine production (GO:0001818) shared_with:Ezrin (P15311)	0.00015
Q16665	Hypoxia-inducible factor 1-alpha	HIF1A	FYELAHQLPLPHNVSS	37	52	0.33	0.34	bHLH|Q16665|17|70|0			1D7G||Model|D|15|73|0			region of interest:Interaction with TSGA10|1|401|0						Disorder:0.33;Domain:bHLH		protein kinase binding (GO:0019901) shared_with:Ezrin (P15311)	0.000857	positive regulation of protein secretion (GO:0050714) shared_with:Ezrin (P15311)	0.000144
Q8WVF1	Protein OSCP1	OSCP1	GTNMYSVNQPVETHVS	257	272	0.386	0.241										In isoform 4.|Missing|232|389|0			Disorder:0.39				positive regulation of intracellular transport (GO:0032388) shared_with:Ezrin (P15311)	0.000139
Q9BWV1	Brother of CDO	BOC	LYTLPDDSTHQLLQPH	1000	1015	0.613	0.753								topological domain:Cytoplasmic|877|1114|0									axon guidance (GO:0007411) shared_with:Ezrin (P15311)	0.000118
Q969S3	Zinc finger protein 622	ZNF622	LEFADFYDFRSSYPDH	341	356	0.352	0.313	zf-C2H2_2|PF12756|252|354|0		Phosphorylation||||Q969S3|347|347|0;Phosphorylation||||Q969S3|351|351|0;Phosphorylation||||Q969S3|352|352|0;Phosphorylation||||Q969S3|353|353|0										Disorder:0.35;Domain:zf-C2H2_2	Ezrin (P15311)			regulation of stress-activated MAPK cascade (GO:0032872) shared_with:Ezrin (P15311)	0.0001
Q9Y250	Leucine zipper putative tumor suppressor 1	LZTS1	LPTHSTSSSYQLDPLV	182	197	0.553	0.609										In isoform 7.|Missing|77|596|0;In isoform 6.|Missing|186|571|0					microtubule binding (GO:0008017) shared_with:Ezrin (P15311)	0.000163
Q9P2D6	Protein FAM135A	FAM135A	ITKQPSSTSYNFTSSI	1177	1192	0.323	0.124													Disorder:0.32	Ezrin (P15311)
P24928	DNA-directed RNA polymerase II subunit RPB1	POLR2A	SYSPTSPSYSPTSPSY	1614	1629	0.564	0.145	RNA_pol_Rpb1_R|PF05001|1616|1629|0		Glycosylation|||O-GlcNAc|P24928|1618|1618|0;Phosphorylation||||P24928|1615|1615|0;Phosphorylation|CDK9|14662762,14517250||P24928|1616|1616|0;Phosphorylation||||P24928|1618|1618|0;Phosphorylation|MAPK3,MAPK1|14662762,14517250,12721286||P24928|1619|1619|0;Phosphorylation||||P24928|1621|1621|0	5IY6|7.2|EM|A|1|1970|0;5IY7|8.6|EM|A|1|1970|0;5IY8|7.9|EM|A|1|1970|0;5IY9|6.3|EM|A|1|1970|0;5IYA|5.4|EM|A|1|1970|0;5IYB|3.9|EM|A|1|1970|0;5IYC|3.9|EM|A|1|1970|0;5IYD|3.9|EM|A|1|1970|0			repeat:3|1608|1614|0;repeat:4|1615|1621|0;repeat:5|1622|1628|0;repeat:6|1629|1635|0;region of interest:C-terminal domain (CTD): 52 X 7 AA approximate tandem repeats of Y-[ST]-P-[STQ]-[ST]-P-[SRTEVKGN]|1593|1960|0			In isoform 2.|Missing|567|1970|0			Domain:RNA_pol_Rpb1_R
P24928	DNA-directed RNA polymerase II subunit RPB1	POLR2A	SYSPTSPSYSPTSPSY	1642	1657	0.484	0.108	RNA_pol_Rpb1_R|PF05001|1630|1643|0;RNA_pol_Rpb1_R|PF05001|1644|1657|0			5IY6|7.2|EM|A|1|1970|0;5IY7|8.6|EM|A|1|1970|0;5IY8|7.9|EM|A|1|1970|0;5IY9|6.3|EM|A|1|1970|0;5IYA|5.4|EM|A|1|1970|0;5IYB|3.9|EM|A|1|1970|0;5IYC|3.9|EM|A|1|1970|0;5IYD|3.9|EM|A|1|1970|0			repeat:7|1636|1642|0;repeat:8|1643|1649|0;repeat:9|1650|1656|0;repeat:10|1657|1663|0;region of interest:C-terminal domain (CTD): 52 X 7 AA approximate tandem repeats of Y-[ST]-P-[STQ]-[ST]-P-[SRTEVKGN]|1593|1960|0			In isoform 2.|Missing|567|1970|0			Domain:RNA_pol_Rpb1_R
P24928	DNA-directed RNA polymerase II subunit RPB1	POLR2A	SYSPTSPSYSPTSPSY	1649	1664	0.476	0.104	RNA_pol_Rpb1_R|PF05001|1644|1657|0;RNA_pol_Rpb1_R|PF05001|1658|1671|0			5IY6|7.2|EM|A|1|1970|0;5IY7|8.6|EM|A|1|1970|0;5IY8|7.9|EM|A|1|1970|0;5IY9|6.3|EM|A|1|1970|0;5IYA|5.4|EM|A|1|1970|0;5IYB|3.9|EM|A|1|1970|0;5IYC|3.9|EM|A|1|1970|0;5IYD|3.9|EM|A|1|1970|0			repeat:8|1643|1649|0;repeat:9|1650|1656|0;repeat:10|1657|1663|0;repeat:11|1664|1670|0;region of interest:C-terminal domain (CTD): 52 X 7 AA approximate tandem repeats of Y-[ST]-P-[STQ]-[ST]-P-[SRTEVKGN]|1593|1960|0			In isoform 2.|Missing|567|1970|0			Domain:RNA_pol_Rpb1_R
P24928	DNA-directed RNA polymerase II subunit RPB1	POLR2A	SYSPTSPSYSPTSPSY	1656	1671	0.473	0.098	RNA_pol_Rpb1_R|PF05001|1644|1657|0;RNA_pol_Rpb1_R|PF05001|1658|1671|0			5IY6|7.2|EM|A|1|1970|0;5IY7|8.6|EM|A|1|1970|0;5IY8|7.9|EM|A|1|1970|0;5IY9|6.3|EM|A|1|1970|0;5IYA|5.4|EM|A|1|1970|0;5IYB|3.9|EM|A|1|1970|0;5IYC|3.9|EM|A|1|1970|0;5IYD|3.9|EM|A|1|1970|0			repeat:9|1650|1656|0;repeat:10|1657|1663|0;repeat:11|1664|1670|0;repeat:12|1671|1677|0;region of interest:C-terminal domain (CTD): 52 X 7 AA approximate tandem repeats of Y-[ST]-P-[STQ]-[ST]-P-[SRTEVKGN]|1593|1960|0			In isoform 2.|Missing|567|1970|0			Domain:RNA_pol_Rpb1_R
P24928	DNA-directed RNA polymerase II subunit RPB1	POLR2A	SYSPTSPSYSPTSPSY	1663	1678	0.471	0.092	RNA_pol_Rpb1_R|PF05001|1672|1685|0;RNA_pol_Rpb1_R|PF05001|1658|1671|0			5IY6|7.2|EM|A|1|1970|0;5IY7|8.6|EM|A|1|1970|0;5IY8|7.9|EM|A|1|1970|0;5IY9|6.3|EM|A|1|1970|0;5IYA|5.4|EM|A|1|1970|0;5IYB|3.9|EM|A|1|1970|0;5IYC|3.9|EM|A|1|1970|0;5IYD|3.9|EM|A|1|1970|0			repeat:10|1657|1663|0;repeat:11|1664|1670|0;repeat:12|1671|1677|0;repeat:13|1678|1684|0;region of interest:C-terminal domain (CTD): 52 X 7 AA approximate tandem repeats of Y-[ST]-P-[STQ]-[ST]-P-[SRTEVKGN]|1593|1960|0			In isoform 2.|Missing|567|1970|0			Domain:RNA_pol_Rpb1_R
P24928	DNA-directed RNA polymerase II subunit RPB1	POLR2A	SYSPTSPSYSPTSPSY	1670	1685	0.471	0.088	RNA_pol_Rpb1_R|PF05001|1672|1685|0;RNA_pol_Rpb1_R|PF05001|1658|1671|0			5IY6|7.2|EM|A|1|1970|0;5IY7|8.6|EM|A|1|1970|0;5IY8|7.9|EM|A|1|1970|0;5IY9|6.3|EM|A|1|1970|0;5IYA|5.4|EM|A|1|1970|0;5IYB|3.9|EM|A|1|1970|0;5IYC|3.9|EM|A|1|1970|0;5IYD|3.9|EM|A|1|1970|0			repeat:11|1664|1670|0;repeat:12|1671|1677|0;repeat:13|1678|1684|0;repeat:14|1685|1691|0;region of interest:C-terminal domain (CTD): 52 X 7 AA approximate tandem repeats of Y-[ST]-P-[STQ]-[ST]-P-[SRTEVKGN]|1593|1960|0			In isoform 2.|Missing|567|1970|0			Domain:RNA_pol_Rpb1_R
P24928	DNA-directed RNA polymerase II subunit RPB1	POLR2A	SYSPTSPSYSPTSPSY	1677	1692	0.471	0.087	RNA_pol_Rpb1_R|PF05001|1672|1685|0;RNA_pol_Rpb1_R|PF05001|1686|1699|0			5IY6|7.2|EM|A|1|1970|0;5IY7|8.6|EM|A|1|1970|0;5IY8|7.9|EM|A|1|1970|0;5IY9|6.3|EM|A|1|1970|0;5IYA|5.4|EM|A|1|1970|0;5IYB|3.9|EM|A|1|1970|0;5IYC|3.9|EM|A|1|1970|0;5IYD|3.9|EM|A|1|1970|0			repeat:12|1671|1677|0;repeat:13|1678|1684|0;repeat:14|1685|1691|0;repeat:15|1692|1698|0;region of interest:C-terminal domain (CTD): 52 X 7 AA approximate tandem repeats of Y-[ST]-P-[STQ]-[ST]-P-[SRTEVKGN]|1593|1960|0			In isoform 2.|Missing|567|1970|0			Domain:RNA_pol_Rpb1_R
P24928	DNA-directed RNA polymerase II subunit RPB1	POLR2A	SYSPTSPSYSPTSPSY	1684	1699	0.471	0.087	RNA_pol_Rpb1_R|PF05001|1672|1685|0;RNA_pol_Rpb1_R|PF05001|1686|1699|0			5IY6|7.2|EM|A|1|1970|0;5IY7|8.6|EM|A|1|1970|0;5IY8|7.9|EM|A|1|1970|0;5IY9|6.3|EM|A|1|1970|0;5IYA|5.4|EM|A|1|1970|0;5IYB|3.9|EM|A|1|1970|0;5IYC|3.9|EM|A|1|1970|0;5IYD|3.9|EM|A|1|1970|0			repeat:13|1678|1684|0;repeat:14|1685|1691|0;repeat:15|1692|1698|0;repeat:16|1699|1705|0;region of interest:C-terminal domain (CTD): 52 X 7 AA approximate tandem repeats of Y-[ST]-P-[STQ]-[ST]-P-[SRTEVKGN]|1593|1960|0			In isoform 2.|Missing|567|1970|0			Domain:RNA_pol_Rpb1_R
P24928	DNA-directed RNA polymerase II subunit RPB1	POLR2A	SYSPTSPSYSPTSPSY	1691	1706	0.471	0.087	RNA_pol_Rpb1_R|PF05001|1686|1699|0;RNA_pol_Rpb1_R|PF05001|1700|1713|0			5IY6|7.2|EM|A|1|1970|0;5IY7|8.6|EM|A|1|1970|0;5IY8|7.9|EM|A|1|1970|0;5IY9|6.3|EM|A|1|1970|0;5IYA|5.4|EM|A|1|1970|0;5IYB|3.9|EM|A|1|1970|0;5IYC|3.9|EM|A|1|1970|0;5IYD|3.9|EM|A|1|1970|0			repeat:14|1685|1691|0;repeat:15|1692|1698|0;repeat:16|1699|1705|0;repeat:17|1706|1712|0;region of interest:C-terminal domain (CTD): 52 X 7 AA approximate tandem repeats of Y-[ST]-P-[STQ]-[ST]-P-[SRTEVKGN]|1593|1960|0			In isoform 2.|Missing|567|1970|0			Domain:RNA_pol_Rpb1_R
P24928	DNA-directed RNA polymerase II subunit RPB1	POLR2A	SYSPTSPSYSPTSPSY	1698	1713	0.471	0.087	RNA_pol_Rpb1_R|PF05001|1686|1699|0;RNA_pol_Rpb1_R|PF05001|1700|1713|0;RNA_pol_Rpb1_R|PF05001|1707|1720|0			5IY6|7.2|EM|A|1|1970|0;5IY7|8.6|EM|A|1|1970|0;5IY8|7.9|EM|A|1|1970|0;5IY9|6.3|EM|A|1|1970|0;5IYA|5.4|EM|A|1|1970|0;5IYB|3.9|EM|A|1|1970|0;5IYC|3.9|EM|A|1|1970|0;5IYD|3.9|EM|A|1|1970|0;5M3H|2.5|X-ray|X:Y|1713|1740|0;5M3J|3.5|X-ray|X|1713|1740|0			repeat:15|1692|1698|0;repeat:16|1699|1705|0;repeat:17|1706|1712|0;repeat:18|1713|1719|0;region of interest:C-terminal domain (CTD): 52 X 7 AA approximate tandem repeats of Y-[ST]-P-[STQ]-[ST]-P-[SRTEVKGN]|1593|1960|0			In isoform 2.|Missing|567|1970|0			Domain:RNA_pol_Rpb1_R
P24928	DNA-directed RNA polymerase II subunit RPB1	POLR2A	SYSPTSPSYSPTSPSY	1705	1720	0.471	0.088	RNA_pol_Rpb1_R|PF05001|1714|1727|0;RNA_pol_Rpb1_R|PF05001|1700|1713|0;RNA_pol_Rpb1_R|PF05001|1707|1720|0			5IY6|7.2|EM|A|1|1970|0;5IY7|8.6|EM|A|1|1970|0;5IY8|7.9|EM|A|1|1970|0;5IY9|6.3|EM|A|1|1970|0;5IYA|5.4|EM|A|1|1970|0;5IYB|3.9|EM|A|1|1970|0;5IYC|3.9|EM|A|1|1970|0;5IYD|3.9|EM|A|1|1970|0;5M3H|2.5|X-ray|X:Y|1713|1740|0;5M3J|3.5|X-ray|X|1713|1740|0			repeat:16|1699|1705|0;repeat:17|1706|1712|0;repeat:18|1713|1719|0;repeat:19|1720|1726|0;region of interest:C-terminal domain (CTD): 52 X 7 AA approximate tandem repeats of Y-[ST]-P-[STQ]-[ST]-P-[SRTEVKGN]|1593|1960|0			In isoform 2.|Missing|567|1970|0			Domain:RNA_pol_Rpb1_R
P24928	DNA-directed RNA polymerase II subunit RPB1	POLR2A	SYSPTSPSYSPTSPSY	1712	1727	0.475	0.091	RNA_pol_Rpb1_R|PF05001|1714|1727|0;RNA_pol_Rpb1_R|PF05001|1700|1713|0;RNA_pol_Rpb1_R|PF05001|1707|1720|0;RNA_pol_Rpb1_R|PF05001|1721|1734|0			5IY6|7.2|EM|A|1|1970|0;5IY7|8.6|EM|A|1|1970|0;5IY8|7.9|EM|A|1|1970|0;5IY9|6.3|EM|A|1|1970|0;5IYA|5.4|EM|A|1|1970|0;5IYB|3.9|EM|A|1|1970|0;5IYC|3.9|EM|A|1|1970|0;5IYD|3.9|EM|A|1|1970|0;5M3H|2.5|X-ray|X:Y|1713|1740|0;5M3J|3.5|X-ray|X|1713|1740|0			repeat:17|1706|1712|0;repeat:18|1713|1719|0;repeat:19|1720|1726|0;repeat:20|1727|1733|0;region of interest:C-terminal domain (CTD): 52 X 7 AA approximate tandem repeats of Y-[ST]-P-[STQ]-[ST]-P-[SRTEVKGN]|1593|1960|0		strand|1722|1724|0	In isoform 2.|Missing|567|1970|0			Domain:RNA_pol_Rpb1_R
P24928	DNA-directed RNA polymerase II subunit RPB1	POLR2A	SYSPTSPSYSPTSPSY	1719	1734	0.481	0.095	RNA_pol_Rpb1_R|PF05001|1714|1727|0;RNA_pol_Rpb1_R|PF05001|1707|1720|0;RNA_pol_Rpb1_R|PF05001|1721|1734|0;RNA_pol_Rpb1_R|PF05001|1728|1741|0			5IY6|7.2|EM|A|1|1970|0;5IY7|8.6|EM|A|1|1970|0;5IY8|7.9|EM|A|1|1970|0;5IY9|6.3|EM|A|1|1970|0;5IYA|5.4|EM|A|1|1970|0;5IYB|3.9|EM|A|1|1970|0;5IYC|3.9|EM|A|1|1970|0;5IYD|3.9|EM|A|1|1970|0;5M3H|2.5|X-ray|X:Y|1713|1740|0;5M3J|3.5|X-ray|X|1713|1740|0			repeat:18|1713|1719|0;repeat:19|1720|1726|0;repeat:20|1727|1733|0;repeat:21|1734|1740|0;region of interest:C-terminal domain (CTD): 52 X 7 AA approximate tandem repeats of Y-[ST]-P-[STQ]-[ST]-P-[SRTEVKGN]|1593|1960|0		strand|1722|1724|0	In isoform 2.|Missing|567|1970|0			Domain:RNA_pol_Rpb1_R
P24928	DNA-directed RNA polymerase II subunit RPB1	POLR2A	SYSPTSPSYSPTSPSY	1726	1741	0.492	0.099	RNA_pol_Rpb1_R|PF05001|1735|1748|0;RNA_pol_Rpb1_R|PF05001|1714|1727|0;RNA_pol_Rpb1_R|PF05001|1721|1734|0;RNA_pol_Rpb1_R|PF05001|1728|1741|0			5IY6|7.2|EM|A|1|1970|0;5IY7|8.6|EM|A|1|1970|0;5IY8|7.9|EM|A|1|1970|0;5IY9|6.3|EM|A|1|1970|0;5IYA|5.4|EM|A|1|1970|0;5IYB|3.9|EM|A|1|1970|0;5IYC|3.9|EM|A|1|1970|0;5IYD|3.9|EM|A|1|1970|0;5M3H|2.5|X-ray|X:Y|1713|1740|0;5M3J|3.5|X-ray|X|1713|1740|0			repeat:19|1720|1726|0;repeat:20|1727|1733|0;repeat:21|1734|1740|0;repeat:22|1741|1747|0;region of interest:C-terminal domain (CTD): 52 X 7 AA approximate tandem repeats of Y-[ST]-P-[STQ]-[ST]-P-[SRTEVKGN]|1593|1960|0			In isoform 2.|Missing|567|1970|0			Domain:RNA_pol_Rpb1_R
P24928	DNA-directed RNA polymerase II subunit RPB1	POLR2A	SYSPTSPSYSPTSPSY	1789	1804	0.529	0.124	RNA_pol_Rpb1_R|PF05001|1778|1790|0;RNA_pol_Rpb1_R|PF05001|1784|1797|0;RNA_pol_Rpb1_R|PF05001|1791|1804|0;RNA_pol_Rpb1_R|PF05001|1798|1811|0			2GHQ|2.05|X-ray|C:D|1795|1803|0;2GHT|1.8|X-ray|C:D|1796|1803|0;2LTO||NMR|B|1804|1816|0;3D9K|2.2|X-ray|Y:Z|1790|1803|0;3D9L|2.2|X-ray|Y:Z|1790|1803|0;3D9M|1.75|X-ray|Y:Z|1790|1803|0;3D9N|1.6|X-ray|Y:Z|1790|1803|0;3D9O|2.0|X-ray|Z|1790|1803|0;3D9P|2.1|X-ray|Y:Z|1790|1803|0;4JXT|1.9|X-ray|B|1787|1805|0;5IY6|7.2|EM|A|1|1970|0;5IY7|8.6|EM|A|1|1970|0;5IY8|7.9|EM|A|1|1970|0;5IY9|6.3|EM|A|1|1970|0;5IYA|5…			repeat:28|1783|1789|0;repeat:29|1790|1796|0;repeat:30|1797|1803|0;repeat:31|1804|1810|0;region of interest:C-terminal domain (CTD): 52 X 7 AA approximate tandem repeats of Y-[ST]-P-[STQ]-[ST]-P-[SRTEVKGN]|1593|1960|0			In isoform 2.|Missing|567|1970|0			Domain:RNA_pol_Rpb1_R
Q9UI33	Sodium channel protein type 11 subunit alpha	SCN11A	QRITQPEPEQQAYELH	935	950	0.767	0.23	Na_trans_assoc|PF06512|826|1051|0							topological domain:Cytoplasmic|812|1051|0		In isoform 3.|Missing|946|983|0			Domain:Na_trans_assoc
Q9H9V9	JmjC domain-containing protein 4	JMJD4	YDVTSPALCDTHLHPR	274	289	0.452	0.116	JmjC|PF02373|222|330|0;JmjC|Q9H9V9|188|347|0												Domain:JmjC
P60606	Cortexin-1	CTXN1	MSATWTLSPEPLPPST	1	16	0.717	0.062	Cortexin|PF11057|7|82|0		Phosphorylation||||P60606|15|15|0;Phosphorylation||||P60606|16|16|0										Domain:Cortexin
P52292	Importin subunit alpha-1	KPNA2	ETTSEGYTFQVQDGAP	509	524	0.586	0.201	Arm_3|PF16186|458|509|0		Phosphorylation||||P52292|512|512|0	3FEX|3.55|X-ray|C|70|529|0;3FEY|2.2|X-ray|C|70|529|0;4E4V|2.53|X-ray|A:B|70|529|0;4WV6|1.75|X-ray|A|60|529|0									Domain:Arm_3
Q6ZVL6	UPF0606 protein KIAA1549L	KIAA1549L	YYDFPAVETSKGLTER	1417	1432	0.378	0.52	DUF3827|PF12877|931|1569|0		Phosphorylation||||Q6ZVL6|1417|1417|0;Phosphorylation||||Q6ZVL6|1418|1418|0							In isoform 2.|Missing|1230|1849|0			Disorder:0.38;Domain:DUF3827
Q96L42	Potassium voltage-gated channel subfamily H member 8	KCNH8	DYSPSHYQVVQEGHLQ	992	1007	0.377	0.533							compositionally biased region:Ser-rich|951|1064|0	topological domain:Cytoplasmic|470|1107|0		In isoform 2.|Missing|517|1107|0			Disorder:0.38
Q9HBV1	Popeye domain-containing protein 3	POPDC3	FYQMSTPEIRRSPLTQ	265	280	0.383	0.036			Phosphorylation|CDK1,MAPK8|26378887,31819260||Q9HBV1|276|276|0;Phosphorylation|CDK1,MAPK8|25850435,27107777,31819260||Q9HBV1|270|270|0										Disorder:0.38
Q96FA7	ZBED6 C-terminal-like protein	ZBED6CL	VSEYSLNSPSPLQSPR	112	127	0.372	0.082			Phosphorylation||||Q96FA7|119|119|0;Phosphorylation||||Q96FA7|121|121|0;Phosphorylation||||Q96FA7|125|125|0										Disorder:0.37
Q14938	Nuclear factor 1 X-type	NFIX	NFSLADLESPSYYNIN	242	257	0.347	0.678	CTF_NFI|PF00859|213|502|0		Phosphorylation||||Q14938|244|244|0;Phosphorylation||||Q14938|250|250|0;Phosphorylation||||Q14938|253|253|0										Disorder:0.35;Domain:CTF_NFI
Q14966	Zinc finger protein 638	ZNF638	ILQLDSPESAQSMYSF	1047	1062	0.35	0.288			Phosphorylation||||Q14966|1060|1060|0							In isoform 2.|Missing|815|1978|0;In isoform 6.|Missing|919|1978|0			Disorder:0.35
Q8NEZ4	Histone-lysine N-methyltransferase 2C	KMT2C	SYEVSSAPDVPSMGLV	4112	4127	0.352	0.187													Disorder:0.35
Q9UQR1	Zinc finger protein 148	ZNF148	KDEYMVAEYAVEMPHS	356	371	0.348	0.733			Sumoylation|||cross-link:Glycyl lysine isopeptide (Lys-Gly) (interchain with G-Cter in SUMO2): alternate:Glycyl lysine isopeptide (Lys-Gly) (interchain with G-Cter in SUMO1)|Q9UQR1|356|356|0							In isoform 2.|Missing|233|690|0			Disorder:0.35
Q9Y4K1	Beta/gamma crystallin domain-containing protein 1	CRYBG1	SFVLPVESTQDVSSQV	551	566	0.354	0.526			Phosphorylation||||Q9Y4K1|551|551|0							In isoform 2.|Missing|27|1207|0			Disorder:0.35
Q8N2C7	Protein unc-80 homolog	UNC80	NFTLPSPVLGMPSVPM	1678	1693	0.333	0.213										In isoform 5 and isoform 6.|Missing|1|2554|0;In isoform 3.|Missing|321|3258|0			Disorder:0.33
P49005	DNA polymerase delta subunit 2	POLD2	FDPTNYTLPQQPLHPC	299	314	0.32	0.092	DNA_pol_E_B|PF04042|196|412|0			3E0J|3.0|X-ray|A:C:E:G|1|469|0					strand|300|302|0;strand|304|307|0				Disorder:0.32;Surface accessibility:18.56%;Domain:DNA_pol_E_B
Q6PJT7	Zinc finger CCCH domain-containing protein 14	ZC3H14	YYDMESMVHADTRSFI	453	468	0.319	0.708			Phosphorylation||||Q6PJT7|453|453|0;Phosphorylation||||Q6PJT7|454|454|0;Phosphorylation||||Q6PJT7|458|458|0							In isoform 8.|Missing|1|454|0;In isoform 3 and isoform 10.|Missing|427|582|0;In isoform 4, isoform 6 and isoform 11.|Missing|452|582|0;In isoform 8.|DMESMVHADTRSFILKKPKLSEEVVVAPNQESGMKTADSLRVLSGHLMQTRDLVQPDKPASPKFIVTLDGVPSPPGYMSDQEEDMCFEGMKPVNQTAASNKGLRGLLHPQQLHLLSRQLEDPNGSFSN->MRMSSKFPSPPLPIFLPPEPVDLGSITSSSCSLNELDNISHLLRKISADINEIKGMKAAILTVEANLFDLNVRVSKNEAKISSLEVKMNEYSTTYECNRQFEDQEEDTESQSRTTDVKII…			Disorder:0.32
P57082	T-box transcription factor TBX4	TBX4	SYSVQTMETVPYQPFP	428	443	0.31	0.357													Disorder:0.31
O60381	HMG box-containing protein 1	HBP1	QSDPTQSGMYQLSSDV	66	81	0.647	0.531
O60732	Melanoma-associated antigen C1	MAGEC1	PVSSFFSYTLASLLQS	778	793	0.502	0.93										In isoform 2.|Missing|1|933|0
O75603	Chorion-specific transcription factor GCMb	GCM2	SYELANPGYTNSSPYP	274	289	0.416	0.166
Q15032	R3H domain-containing protein 1	R3HDM1	YYSVIPPGQQNNLSSS	772	787	0.489	0.611
Q5H9K5	Zinc finger matrin-type protein 1	ZMAT1	SLNQQENNSGSYSVES	500	515	0.556	0.471
Q6S9Z5	Zinc finger protein 474	ZNF474	SSSGSYSLQATNEAAF	143	158	0.485	0.309
Q7Z6R9	Transcription factor AP-2-delta	TFAP2D	HHQSFHYEFQHSHPAV	70	85	0.41	0.22
Q86UW6	NEDD4-binding protein 2	N4BP2	PDDQVYSFLPSQDVNS	157	172	0.465	0.56			Phosphorylation||||Q86UW6|162|162|0				coiled-coil region|90|177|0
Q8IWB1	Inositol 1,4,5-trisphosphate receptor-interacting protein	ITPRIP	LISEYSLHVPSDQPTP	530	545	0.489	0.073			Phosphorylation||||Q8IWB1|540|540|0;Phosphorylation|CDK1,CDK2,CDK5,HIPK2,MAPK1,MAPK14,MAPK3,MAPK8|25159151,25827581,26055452,31819260||Q8IWB1|544|544|0
Q8IYH5	ZZ-type zinc finger-containing protein 3	ZZZ3	DDDPDVYYFESDHVAL	482	497	0.438	0.724										In isoform 3.|Missing|1|494|0;In isoform 3.|VALKHNKD->MIDLWLYS|495|502|0
Q8IZM8	Zinc finger protein 654	ZNF654	DYDLNQETSVIHKING	167	182	0.464	0.304
Q8N0W7	Fragile X mental retardation 1 neighbor protein	FMR1NB	TYELAATESNPESSHP	28	43	0.558	0.133								topological domain:Cytoplasmic|1|68|0
Q8N895	Zinc finger protein 366	ZNF366	CYEVEPYSPGLAPQSQ	625	640	0.6	0.664							region of interest:Interaction with NRIP1|455|744|0
Q92797	Symplekin	SYMPK	SFTPHQQAHIPNSIMT	1081	1096	0.471	0.394			Phosphorylation|CDK1|25159151,31819260||Q92797|1083|1083|0;Phosphorylation||25159151,31819260||Q92797|1081|1081|0							In isoform 2.|Missing|673|1274|0
Q96BD5	PHD finger protein 21A	PHF21A	TFTFPAPVQPVSLPSP	464	479	0.663	0.372			Phosphorylation||||Q96BD5|478|478|0							In isoform 2.|GRPPKYNAVLGFGALTPTSPQSSHPDSPENEKTETTFTFPAPVQPVSLPSPTSTD->ANEEHWPK|429|483|0
Q9HBZ2	Aryl hydrocarbon receptor nuclear translocator 2	ARNT2	SSYDLSQVPVPNLPAG	457	472	0.482	0.247
Q9NRJ4	Tubby-related protein 4	TULP4	LASQSSYSLLSPPDSA	1062	1077	0.523	0.704			Phosphorylation||||Q9NRJ4|1068|1068|0							In isoform 2.|Missing|679|1543|0
Q9NW82	WD repeat-containing protein 70	WDR70	TLTQDYIITPHALPMF	524	539	0.467	0.623			Phosphorylation||||Q9NW82|524|524|0;Phosphorylation||||Q9NW82|526|526|0;Phosphorylation||||Q9NW82|529|529|0
Q9P203	BTB/POZ domain-containing protein 7	BTBD7	QEYPDFYDFSNAACRP	940	955	0.553	0.886										In isoform 3.|Missing|411|1132|0
Q9UNW8	Probable G-protein coupled receptor 132	GPR132	LQSPVALADHYTFSRP	347	362	0.476	0.277								topological domain:Cytoplasmic|312|380|0
Q9UPW0	Forkhead box protein J3	FOXJ3	SYTPVTSHPESVSQSL	250	265	0.605	0.265
Q9Y2H5	Pleckstrin homology domain-containing family A member 6	PLEKHA6	HYDVDINKELSTPDKV	909	924	0.441	0.547			Phosphorylation|||Phosphothreonine|Q9Y2H5|920|920|0
Q9Y5V3	Melanoma-associated antigen D1	MAGED1	TYNFSQSLNANDLANS	160	175	0.485	0.82			Phosphorylation||||Q9Y5V3|160|160|0;Phosphorylation||||Q9Y5V3|166|166|0;Phosphorylation||25394399,31819260||Q9Y5V3|161|161|0;Phosphorylation||26144840,31819260||Q9Y5V3|175|175|0
Q9Y6N5	Sulfide:quinone oxidoreductase, mitochondrial	SQOR	SYEMLHVTPPMSPPDV	288	303	0.458	0.19

## Sheet: C. Ligands with shared GO terms
Table S1. Ligands that share GO terms with ezrin that are unlikely to occur by chance.
ProteinAcc	ProteinName	GeneName	Hit	SeqStart	SeqStop	IUPred	Anchor	Domain	Motif	Modification	Structure	SNP	Mutagenesis	Region	Topology	SecondaryStructure	Isoform	Switch	Other	Warnings	Shared_interaction	Shared_function_terms	Shared_function_sig	Shared_process_terms	Shared_process_sig	Shared_localisation_terms	Shared_localisation_sig
Q01484	Ankyrin-2	ANK2	EVSYEVTPKTTDVSTP	2545	2560	0.633	0.584			Phosphorylation||17081983,15572359||Q01484|2550|2550|0;Phosphorylation||||Q01484|2548|2548|0							In isoform 2, isoform 4 and isoform 5.|Missing|1477|3561|0				Ezrin (P15311)	ATPase binding (GO:0051117) shared_with:Ezrin (P15311)	1.49e-05	protein localization to plasma membrane (GO:0072659) shared_with:Ezrin (P15311)	5.87e-05	T-tubule (GO:0030315) shared_with:Ezrin (P15311)	3.6e-06
Q01484	Ankyrin-2	ANK2	HTTSFHSSEVYSVTIT	2950	2965	0.403	0.555			Phosphorylation|||Phosphoserine|Q01484|2956|2956|0							In isoform 2, isoform 4 and isoform 5.|Missing|1477|3561|0				Ezrin (P15311)	ATPase binding (GO:0051117) shared_with:Ezrin (P15311)	1.49e-05	protein localization to plasma membrane (GO:0072659) shared_with:Ezrin (P15311)	5.87e-05	T-tubule (GO:0030315) shared_with:Ezrin (P15311)	3.6e-06
Q01484	Ankyrin-2	ANK2	PEESSLEYQQEYFVTT	3761	3776	0.598	0.89			Phosphorylation|||Phosphothreonine|Q01484|3776|3776|0											Ezrin (P15311)	ATPase binding (GO:0051117) shared_with:Ezrin (P15311)	1.49e-05	protein localization to plasma membrane (GO:0072659) shared_with:Ezrin (P15311)	5.87e-05	T-tubule (GO:0030315) shared_with:Ezrin (P15311)	3.6e-06
Q8WUM4	Programmed cell death 6-interacting protein	PDCD6IP	SYPFPQPPQQSYYPQQ	853	868	0.892	0.297						mutagenesis site:Loss of homoologimerization and reduced TSG101-binding: decreased HIV-1 release: no effect on cytokinesis. Almost complete loss of TSG101-binding and impaired cytokinesis: when associated with 717-A--A-720.|PSYP->ASAA|852|855|0;mutagenesis site:Loss of homooligomerization: reduced TSG101-binding: impaired HIV-1 release.|YY->AA|864|865|0	region of interest:Interaction with EIAV p9|176|868|0;region of interest:Interaction with SDCBP|418|868|0;region of interest:Self-association|503|868|0;region of interest:Essential to promote virus budding|864|868|0;compositionally biased region:Pro-rich|717|860|0			In isoform 3.|Missing|272|868|0				Ezrin (P15311)			cortical actin cytoskeleton organization (GO:0030866) shared_with:Ezrin (P15311)	1.97e-06	immunological synapse (GO:0001772) shared_with:Ezrin (P15311)	2.26e-06
Q8IVT2	Mitotic interactor and substrate of PLK1	MISP	ITGSYSVSESPFFSPI	595	610	0.414	0.823	AKAP2_C|PF15304|325|674|0												Domain:AKAP2_C	Ezrin (P15311)	actin binding (GO:0003779) shared_with:Ezrin (P15311)	0.000405			focal adhesion (GO:0005925) shared_with:Ezrin (P15311)	0.000359
P46939	Utrophin	UTRN	TVTEVDMDLDSYQIAL	303	318	0.442	0.647	Spectrin|PF00435|309|417|0						repeat:Spectrin 1|312|416|0;region of interest:Interaction with SYNM|268|905|0			In isoform Up140.|Missing|1|2086|0;In isoform Up71.|Missing|24|2832|0			Domain:Spectrin	Ezrin (P15311)	actin filament binding (GO:0051015) shared_with:Ezrin (P15311)	5.87e-05			cortical cytoskeleton (GO:0030863) shared_with:Ezrin (P15311)	8.59e-06
P55011	Solute carrier family 12 member 2	SLC12A2	AAARVELPGTAVPSVP	28	43	0.52	0.892								topological domain:Cytoplasmic|1|285|0						Ezrin (P15311)	protein kinase binding (GO:0019901) shared_with:Ezrin (P15311)	0.000857	regulation of cellular component size (GO:0032535) shared_with:Ezrin (P15311)	0.000141	apical plasma membrane (GO:0016324) shared_with:Ezrin (P15311)	0.000209
P32942	Intercellular adhesion molecule 3	ICAM3	SGSYHVREESTYLPLT	516	531	0.401	0.1			Phosphorylation||||P32942|519|519|0;Phosphorylation||11784723,31819260,26657352,24850871,26074081,28111955||P32942|525|525|0;Phosphorylation||||P32942|531|531|0;Phosphorylation||24850871,31819260||P32942|527|527|0;Phosphorylation||11784723,31819260||P32942|516|516|0;Phosphorylation|PKC_theta|9268366,31819260||P32942|518|518|0;Phosphorylation||24850871,26074081,31819260||P32942|526|526|0					topological domain:Cytoplasmic|511|547|0						Ezrin (P15311)	cell adhesion molecule binding (GO:0050839) shared_with:Ezrin (P15311)	0.00051	endocytosis (GO:0006897) shared_with:Ezrin (P15311)	0.000425
Q969S3	Zinc finger protein 622	ZNF622	LEFADFYDFRSSYPDH	341	356	0.352	0.313	zf-C2H2_2|PF12756|252|354|0		Phosphorylation||||Q969S3|347|347|0;Phosphorylation||||Q969S3|351|351|0;Phosphorylation||||Q969S3|352|352|0;Phosphorylation||||Q969S3|353|353|0										Disorder:0.35;Domain:zf-C2H2_2	Ezrin (P15311)			regulation of stress-activated MAPK cascade (GO:0032872) shared_with:Ezrin (P15311)	0.0001
Q15735	Phosphatidylinositol 4,5-bisphosphate 5-phosphatase A	INPP5J	SYRSHMEYTVSDHKPV	709	724	0.37	0.09	Exo_endo_phos|PF03372|428|721|0						region of interest:Catalytic|425|728|0						Disorder:0.37;Domain:Exo_endo_phos				negative regulation of protein phosphorylation (GO:0001933) shared_with:Ezrin (P15311)	0.000387	ruffle (GO:0001726) shared_with:Ezrin (P15311)	1.82e-05
P20930	Filaggrin	FLG	LYQVSTHEQSESAHGR	1766	1781	0.762	0.858			Phosphorylation||||P20930|1767|1767|0;Phosphorylation||||P20930|1770|1770|0;Phosphorylation||||P20930|1771|1771|0				compositionally biased region:Ser-rich|260|3955|0												polymeric cytoskeletal fiber (GO:0099513) shared_with:Ezrin (P15311)	0.000937
P20930	Filaggrin	FLG	LYQVSTHEQSESAHGR	2415	2430	0.722	0.849			Phosphorylation||||P20930|2416|2416|0;Phosphorylation||||P20930|2419|2419|0;Phosphorylation||||P20930|2420|2420|0		stop gained - Clinical significance:Pathogenic|Q->*|RCV000434890|2417|2417|0;stop gained - Clinical significance:Pathogenic|E->*|RCV000255031|2422|2422|0;missense - Clinical significance:Pathogenic|E->K|rs374588791|2422|2422|0;frameshift - Clinical significance:Pathogenic|Q->*|RCV000256154|2423|2423|0		compositionally biased region:Ser-rich|260|3955|0												polymeric cytoskeletal fiber (GO:0099513) shared_with:Ezrin (P15311)	0.000937
P20930	Filaggrin	FLG	LYQVSTHEQSESAHGR	3387	3402	0.731	0.836			Phosphorylation||||P20930|3388|3388|0;Phosphorylation||||P20930|3391|3391|0;Phosphorylation||||P20930|3392|3392|0		frameshift - Clinical significance:Pathogenic|E->*|RCV000478664|3397|3397|0		compositionally biased region:Ser-rich|260|3955|0												polymeric cytoskeletal fiber (GO:0099513) shared_with:Ezrin (P15311)	0.000937
P20930	Filaggrin	FLG	LYQVSTHEQSESAHGR	3711	3726	0.737	0.908			Phosphorylation||||P20930|3712|3712|0;Phosphorylation||||P20930|3715|3715|0;Phosphorylation||||P20930|3716|3716|0;Phosphorylation||||P20930|3722|3722|0				compositionally biased region:Ser-rich|260|3955|0												polymeric cytoskeletal fiber (GO:0099513) shared_with:Ezrin (P15311)	0.000937
Q6NZI2	Caveolae-associated protein 1	CAVIN1	MEDPTLYIVERPLPGY	1	16	0.729	0.811			Acetylation|||N-acetylmethionine|Q6NZI2|1|1|0				region of interest:Required for homotrimerization and for interaction with CAVIN2 and CAVIN3|1|98|0			In isoform 3.|MEDPTLYIVERPLPGYPDAEAPEPSSAGAQAAEEPSGAGSEELIKSDQVNGVLVLSLLDKIIGAVDQIQLTQAQLEERQAEMEGAVQSIQGELSKLGKAHATTSNTVSKLLEKVRKVSVNVKTVRGSLERQAGQIKKLEVNEAELLRRRNFKVMIYQDEVKLPAKLSISKSLKESEALPEKEGEELGEGERPE->M|1|193|0									plasma membrane raft (GO:0044853) shared_with:Ezrin (P15311)	1.77e-05
O95835	Serine/threonine-protein kinase LATS1	LATS1	THHKALQEIRNSLLPF	73	88	0.584	0.899			Phosphorylation||28601559,23312004,31819260||O95835|84|84|0	4ZRK|2.32|X-ray|E:F:G:H|69|100|0					helix|74|85|0						protein kinase binding (GO:0019901) shared_with:Ezrin (P15311)	0.000857	maintenance of protein location (GO:0045185) shared_with:Ezrin (P15311)	2.4e-05	microtubule organizing center (GO:0005815) shared_with:Ezrin (P15311)	0.000986
Q13554	Calcium/calmodulin-dependent protein kinase type II subunit beta	CAMK2B	AYDFPSPEWDTVTPEA	230	245	0.355	0.052	Pkinase|PF00069|14|272|0		Phosphorylation||||Q13554|231|231|0;Phosphorylation||||Q13554|235|235|0	3BHH|2.4|X-ray|A:B:C:D|11|303|0	missense - Clinical significance:Disease,Pathogenic|E->K|29100089,29560374|237|237|0				turn|235|238|0;strand|239|241|0;helix|243|252|0				Disorder:0.35;Surface accessibility:35.94%;Domain:Pkinase		actin binding (GO:0003779) shared_with:Ezrin (P15311)	0.000405	regulation of cell morphogenesis (GO:0022604) shared_with:Ezrin (P15311)	0.000454	microtubule organizing center (GO:0005815) shared_with:Ezrin (P15311)	0.000986
Q02962	Paired box protein Pax-2	PAX2	SNDPVGSYSINGILGI	178	193	0.476	0.755					frameshift - Clinical significance:Pathogenic|N->*|20301624,21326282|188|188|0;missense - Clinical significance:Disease,Pathogenic|G->R|RCV000144050|189|189|0												regulation of anatomical structure size (GO:0090066) shared_with:Ezrin (P15311)	0.000328	microtubule organizing center (GO:0005815) shared_with:Ezrin (P15311)	0.000986
Q8WYJ6	Septin-1	2021-09-01	LKEEEIHIYQFPECDS	191	206	0.475	0.224	Septin|PF00735|22|303|0		Phosphorylation||||Q8WYJ6|199|199|0;Phosphorylation||27155012,24850871,27080861,26657352,26074081,27067055,26546556,28111955,23532336,23312004,24247654,28464451,31819260|Phosphoserine|Q8WYJ6|206|206|0			mutagenesis site:No effect on phosphorylation.|S->A|206|206|0				In isoform 2.|Missing|168|367|0			Domain:Septin						microtubule organizing center (GO:0005815) shared_with:Ezrin (P15311)	0.000986
Q70E73	Ras-associated and pleckstrin homology domains-containing protein 1	RAPH1	SYSLDDVTAQLEQASL	150	165	0.441	0.684			Phosphorylation||||Q70E73|152|152|0;Phosphorylation|||Phosphoserine|Q70E73|150|150|0																filopodium (GO:0030175) shared_with:Ezrin (P15311)	1.17e-05
O75381	Peroxisomal membrane protein PEX14	PEX14	TYHLLGPQEEGEGVVD	289	304	0.665	0.933			Phosphorylation||||O75381|289|289|0;Phosphorylation||||O75381|290|290|0												microtubule binding (GO:0008017) shared_with:Ezrin (P15311)	0.000163	establishment of organelle localization (GO:0051656) shared_with:Ezrin (P15311)	0.000183	fibrillar center (GO:0001650) shared_with:Ezrin (P15311)	4.26e-05
A7KAX9	Rho GTPase-activating protein 32	ARHGAP32	DYHVTQLQPYFENGRV	1631	1646	0.394	0.379			Phosphorylation||||A7KAX9|1632|1632|0;Phosphorylation||||A7KAX9|1635|1635|0				region of interest:Interaction with GAB2|1391|1711|0			In isoform 3.|Missing|613|2087|0			Disorder:0.39						fibrillar center (GO:0001650) shared_with:Ezrin (P15311)	4.26e-05
Q16602	Calcitonin gene-related peptide type 1 receptor	CALCRL	RSASYTVSTISDGPGY	417	432	0.375	0.058			Phosphorylation||24247654,31819260|Phosphoserine|Q16602|420|420|0;Phosphorylation||31819260||Q16602|418|418|0					topological domain:Cytoplasmic|389|461|0					Disorder:0.38				receptor internalization (GO:0031623) shared_with:Ezrin (P15311)	7.47e-06	endosome (GO:0005768) shared_with:Ezrin (P15311)	0.000762
Q99569	Plakophilin-4	PKP4	QYRVQECNYNRLQHAV	486	501	0.404	0.562			Phosphorylation||||Q99569|487|487|0;Phosphorylation||||Q99569|494|494|0														cell-cell adhesion (GO:0098609) shared_with:Ezrin (P15311)	0.000439	cytoplasmic side of plasma membrane (GO:0009898) shared_with:Ezrin (P15311)	5.02e-06
P29074	Tyrosine-protein phosphatase non-receptor type 4	PTPN4	NLSGYLSDYSFIPNQP	166	181	0.362	0.21	FERM_M|PF00373|113|222|0;FERM|P29074|29|312|0												Disorder:0.36;Domain:FERM,FERM_M						cytoplasmic side of plasma membrane (GO:0009898) shared_with:Ezrin (P15311)	5.02e-06
Q9ULJ8	Neurabin-1	PPP1R9A	NEYSVTGHYPLNLPSV	226	241	0.37	0.815			Phosphorylation||||Q9ULJ8|229|229|0							In isoform 2.|MLKTESSGERTTLRSASPHRNAYRTEFQALKSTFDKPKSDGEQKTKEGEGSQQSRGRKYGSNVNRIKNLFMQMGMEPNENAAVIAKTRGKGGHSSPQRRMKPKEFLEKTDGSVVKLESSVSERISRFDTMYDGPSYSKFTETRKMFERSVHESGQNNRYSPKKEKAGGSEPQDEWGGSKSNRGSTDSLDSLSSRTEAVSPTVSQLSAVFENTDSPSAIISEKAENNEYSVTGHYPLNLPSVTVTNLDTFGHLKDSNSWPPSNKRGVDTEDAHKSNATPVPEVASKSTSLASIPGEEIQQSKEPEDSTSNQQTPDSIDKDGPEEPCAESKAMPKSEIPSPQSQLLEDAEANLVGREAAKQQRKELAGGDFTSPDASASSCGKEVPE…			Disorder:0.37		actin filament binding (GO:0051015) shared_with:Ezrin (P15311)	5.87e-05	negative regulation of secretion by cell (GO:1903531) shared_with:Ezrin (P15311)	7.56e-05	cortical cytoskeleton (GO:0030863) shared_with:Ezrin (P15311)	8.59e-06
O15259	Nephrocystin-1	NPHP1	SEQTYDFLGEMRKNAV	717	732	0.5	0.218			Phosphorylation|SRC||Phosphotyrosine|O15259|721|721|0														membrane docking (GO:0022406) shared_with:Ezrin (P15311)	6.64e-05	ciliary part (GO:0044441) shared_with:Ezrin (P15311)	0.000421
Q9P2H0	Centrosomal protein of 126 kDa	CEP126	SSLSNVTSNYDFVGQH	544	559	0.388	0.267	K1377|PF15352|105|1081|0												Disorder:0.39;Domain:K1377				cytoplasmic microtubule organization (GO:0031122) shared_with:Ezrin (P15311)	4.59e-06	ciliary part (GO:0044441) shared_with:Ezrin (P15311)	0.000421
P58107	Epiplakin	EPPK1	FFDPNTHENLTYVQLL	2922	2937	0.355	0.262			Phosphorylation||||P58107|2930|2930|0;Phosphorylation||||P58107|2931|2931|0				repeat:Plectin 45|2913|2947|0;region of interest:Interaction with KRT5|1572|5085|0;region of interest:Interaction with KRT14|2761|2953|0						Disorder:0.36				regulation of developmental growth (GO:0048638) shared_with:Ezrin (P15311)	0.000209	cell periphery (GO:0071944) shared_with:Ezrin (P15311)	3.06e-06
P58107	Epiplakin	EPPK1	FFDPNTHENLTYVQLL	2386	2401	0.349	0.258			Phosphorylation||||P58107|2396|2396|0;Phosphorylation||||P58107|2397|2397|0				repeat:Plectin 40|2377|2411|0;region of interest:Interaction with KRT5|1572|5085|0						Disorder:0.35				regulation of developmental growth (GO:0048638) shared_with:Ezrin (P15311)	0.000209	cell periphery (GO:0071944) shared_with:Ezrin (P15311)	3.06e-06
P58107	Epiplakin	EPPK1	FFDPNTHENLTYVQLL	3453	3468	0.349	0.258			Phosphorylation||||P58107|3464|3464|0;Phosphorylation||||P58107|3465|3465|0				repeat:Plectin 50|3444|3478|0;region of interest:Interaction with KRT5|1572|5085|0						Disorder:0.35				regulation of developmental growth (GO:0048638) shared_with:Ezrin (P15311)	0.000209	cell periphery (GO:0071944) shared_with:Ezrin (P15311)	3.06e-06
P58107	Epiplakin	EPPK1	FFDPNTHENLTYVQLL	3987	4002	0.349	0.258			Phosphorylation||||P58107|3998|3998|0;Phosphorylation||||P58107|3999|3999|0				repeat:Plectin 55|3978|4012|0;region of interest:Interaction with KRT5|1572|5085|0						Disorder:0.35				regulation of developmental growth (GO:0048638) shared_with:Ezrin (P15311)	0.000209	cell periphery (GO:0071944) shared_with:Ezrin (P15311)	3.06e-06
P58107	Epiplakin	EPPK1	FFDPNTHENLTYVQLL	4521	4536	0.341	0.239			Phosphorylation||||P58107|4532|4532|0;Phosphorylation||||P58107|4533|4533|0				repeat:Plectin 60|4512|4546|0;region of interest:Interaction with KRT5|1572|5085|0						Disorder:0.34				regulation of developmental growth (GO:0048638) shared_with:Ezrin (P15311)	0.000209	cell periphery (GO:0071944) shared_with:Ezrin (P15311)	3.06e-06
Q7Z570	Zinc finger protein 804A	ZNF804A	YTLIHSEENTKDATTV	168	183	0.515	0.335																	regulation of plasma membrane bounded cell projection organization (GO:0120035) shared_with:Ezrin (P15311)	0.000812	cell body (GO:0044297) shared_with:Ezrin (P15311)	0.000366
Q15149	Plectin	PLEC	FFDPNTHENLTYRQLL	3649	3664	0.439	0.387			Phosphorylation||||Q15149|3660|3660|0				repeat:Plectin 16|3640|3674|0;region of interest:Globular 2|2756|4684|0								cadherin binding (GO:0045296) shared_with:Ezrin (P15311)	0.00021			brush border (GO:0005903) shared_with:Ezrin (P15311)	6.69e-06
O75427	Leucine-rich repeat and calponin homology domain-containing protein 4	LRCH4	SYDLSDITQADLSRNR	64	79	0.335	0.136	LRR_8|PF13855|68|126|0		Phosphorylation||||O75427|64|64|0				repeat:LRR 1|43|64|0;repeat:LRR 2|69|90|0						Disorder:0.34;Domain:LRR_8				establishment or maintenance of apical/basal cell polarity (GO:0035088) shared_with:Ezrin (P15311)|establishment or maintenance of bipolar cell polarity (GO:0061245) shared_with:Ezrin (P15311)	4.18e-06	basolateral plasma membrane (GO:0016323) shared_with:Ezrin (P15311)	8.26e-05
P54296	Myomesin-2	MYOM2	TYSVSVSDTDGVSSSF	979	994	0.421	0.16	Ig-like C2-type 3|P54296|904|1002|0												Domain:Ig-like C2-type 3		actin filament binding (GO:0051015) shared_with:Ezrin (P15311)	5.87e-05	actin filament organization (GO:0007015) shared_with:Ezrin (P15311)	9.85e-05
Q14653	Interferon regulatory factor 3	IRF3	IYEFVNSGVGDFSQPD	106	121	0.646	0.792	IRF|PF00605|7|110|0			1T2K|3.0|X-ray|A:B|1|112|0;2O61|2.8|X-ray|A|9|111|0;2O6G|3.1|X-ray|E:F:G:H|1|123|0;2PI0|2.31|X-ray|A:B:C:D|1|113|0;3QU6|2.3|X-ray|A:B:C|1|113|0			DNA-binding region:IRF tryptophan pentad repeat|5|111|0		strand|104|109|0	In isoform 3.|Missing|1|146|0;In isoform 5.|Missing|105|427|0			Domain:IRF				regulation of cytokine secretion (GO:0050707) shared_with:Ezrin (P15311)	7.64e-05
Q86UR5	Regulating synaptic membrane exocytosis protein 1	RIMS1	MYTLEHNDGSQSDTAV	1405	1420	0.554	0.451			Phosphorylation|ATM,ATR|18669648,25159151,31819260||Q86UR5|1414|1414|0;Phosphorylation||18669648,25159151,31819260||Q86UR5|1407|1407|0;Phosphorylation||28601559,18669648,25159151,31819260|Phosphoserine|Q86UR5|1416|1416|0;Phosphorylation||25159151,31819260||Q86UR5|1418|1418|0							In isoform 11.|Missing|1|1473|0;In isoform 2.|Missing|1040|1692|0;In isoform 6, isoform 7, isoform 8, isoform 9, isoform 10 and isoform 13.|Missing|1284|1455|0							positive regulation of developmental growth (GO:0048639) shared_with:Ezrin (P15311)	6.41e-05
Q86WV1	Src kinase-associated phosphoprotein 1	SKAP1	LTSQDRRSYEFTATSP	180	195	0.369	0.101	PH|PF00169|108|210|0			1U5D|1.7|X-ray|A:B:C:D|108|213|0					strand|177|181|0;strand|183|185|0;strand|188|191|0;helix|195|212|0				Disorder:0.37;Surface accessibility:36.81%;Domain:PH		protein kinase binding (GO:0019901) shared_with:Ezrin (P15311)	0.000857	protein localization to plasma membrane (GO:0072659) shared_with:Ezrin (P15311)	5.87e-05
Q86T96	E3 ubiquitin-protein ligase RNF180	RNF180	NSYSFQNPSSFDPSML	276	291	0.48	0.338							region of interest:Interaction with ZIC2|281|489|0	topological domain:Cytoplasmic|1|564|0		In isoform 3.|Missing|78|397|0							positive regulation of cellular protein catabolic process (GO:1903364) shared_with:Ezrin (P15311)	4.07e-05
P01100	Proto-oncogene c-Fos	FOS	AFTLPLLNDPEPKPSV	238	253	0.599	0.38																	response to cAMP (GO:0051591) shared_with:Ezrin (P15311)	2.35e-05
Q96BF6	Nucleus accumbens-associated protein 2	NACC2	SYAVQEKPEPVPLESR	293	308	0.36	0.191			Ubiquitylation||||Q96BF6|299|299|0;Sumoylation|||cross-link:Glycyl lysine isopeptide (Lys-Gly) (interchain with G-Cter in SUMO2)|Q96BF6|299|299|0										Disorder:0.36				cellular protein-containing complex localization (GO:0034629) shared_with:Ezrin (P15311)	1.34e-06
Q99728	BRCA1-associated RING domain protein 1	BARD1	IKKDASAQQDSYEFVS	169	184	0.561	0.364			Phosphorylation||||Q99728|184|184|0;Sumoylation|||cross-link:Glycyl lysine isopeptide (Lys-Gly) (interchain with G-Cter in SUMO2)|Q99728|170|170|0		stop gained - Clinical significance:Pathogenic|Q->*|15604628,17508274,18163131,20301425,24366376,24366402,24432435|176|176|0					In isoform gamma.|Missing|128|777|0							maintenance of protein location in cell (GO:0032507) shared_with:Ezrin (P15311)	1.11e-05
Q2LD37	Uncharacterized protein KIAA1109	KIAA1109	EWTLDQPVSQTRTTAI	1603	1618	0.416	0.176										In isoform 5.|Missing|985|5005|0							regulation of growth (GO:0040008) shared_with:Ezrin (P15311)	0.000989
Q99543	DnaJ homolog subfamily C member 2	DNAJC2	FTPWTTEEQKLLEQAL	551	566	0.49	0.361	Myb_DNA-binding|PF00249|552|600|0;SANT 2|Q99543|549|604|0		Phosphorylation||25159151,31819260||Q99543|556|556|0	2M2E||NMR|A|551|621|0					helix|556|568|0				Domain:Myb_DNA-binding,SANT 2				regulation of cellular response to stress (GO:0080135) shared_with:Ezrin (P15311)	0.000977
Q9UQM7	Calcium/calmodulin-dependent protein kinase type II subunit alpha	CAMK2A	AYDFPSPEWDTVTPEA	229	244	0.345	0.054	Pkinase|PF00069|13|271|0		Phosphorylation||||Q9UQM7|230|230|0;Phosphorylation||||Q9UQM7|234|234|0	2VZ6|2.3|X-ray|A:B|13|302|0;3SOA|3.55|X-ray|A|1|474|0	missense - Clinical significance:Pathogenic,Uncertain significance,Unclassified|P->L|25533962,28130356,29100089,29560374|235|235|0				helix|236|239|0;helix|242|251|0				Disorder:0.35;Surface accessibility:36.12%;Domain:Pkinase				regulation of cellular response to stress (GO:0080135) shared_with:Ezrin (P15311)	0.000977
Q13555	Calcium/calmodulin-dependent protein kinase type II subunit gamma	CAMK2G	AYDFPSPEWDTVTPEA	230	245	0.353	0.054	Pkinase|PF00069|14|272|0		Phosphorylation||||Q13555|231|231|0;Phosphorylation||||Q13555|235|235|0	2V7O|2.25|X-ray|A|5|315|0					helix|237|240|0;helix|243|252|0				Disorder:0.35;Surface accessibility:33.81%;Domain:Pkinase				regulation of cellular response to stress (GO:0080135) shared_with:Ezrin (P15311)	0.000977
Q9BXT5	Testis-expressed protein 15	TEX15	TYQGITSYEVQPSPSG	2677	2692	0.308	0.092													Disorder:0.31				regulation of cellular response to stress (GO:0080135) shared_with:Ezrin (P15311)	0.000977
Q6PCD5	E3 ubiquitin-protein ligase RFWD3	RFWD3	YFQVSRTQPDLPATTY	181	196	0.575	0.701			Phosphorylation||||Q6PCD5|181|181|0														regulation of cellular response to stress (GO:0080135) shared_with:Ezrin (P15311)	0.000977
Q6ZW49	PAX-interacting protein 1	PAXIP1	QSSERSEMIATWSPAV	320	335	0.443	0.597			Phosphorylation||||Q6ZW49|321|321|0;Phosphorylation||||Q6ZW49|322|322|0;Phosphorylation|CDK1,MAPK8|25850435,31819260||Q6ZW49|332|332|0														regulation of cellular response to stress (GO:0080135) shared_with:Ezrin (P15311)	0.000977
Q13469	Nuclear factor of activated T-cells, cytoplasmic 2	NFATC2	PLEWPLSSQSGSYELR	396	411	0.349	0.239	RHD_DNA_bind|PF00554|410|570|0;RHD|Q13469|392|574|0			1A02|2.7|X-ray|N|392|678|0;1OWR|3.0|X-ray|M:N:P:Q|396|678|0;1P7H|2.6|X-ray|L:M:N:O|393|678|0;1PZU|3.1|X-ray|B:D:H:I:L:M|396|678|0;1S9K|3.1|X-ray|C|399|678|0;2AS5|2.7|X-ray|M:N|392|678|0;2O93|3.05|X-ray|L:M:O|396|678|0;3QRF|2.8|X-ray|M:N|396|678|0					strand|397|399|0;strand|402|405|0;strand|408|414|0				Disorder:0.35;Domain:RHD_DNA_bind,RHD				cell development (GO:0048468) shared_with:Ezrin (P15311)	0.000922
Q7Z333	Probable helicase senataxin	SETX	AYELSQRSLDYVAQLR	1296	1311	0.393	0.821			Phosphorylation||||Q7Z333|1300|1300|0;Phosphorylation||||Q7Z333|1303|1303|0;Phosphorylation||||Q7Z333|1306|1306|0;Phosphorylation||||Q7Z333|1297|1297|0										Disorder:0.39				regulation of plasma membrane bounded cell projection organization (GO:0120035) shared_with:Ezrin (P15311)	0.000812
Q71RC2	La-related protein 4	LARP4	SYQIYDVSGESNSAVS	100	115	0.376	0.312	HTH La-type RNA-binding|Q71RC2|113|202|0			2CQK||NMR|A|113|200|0			region of interest:Interaction with the poly-A tract of mRNA|111|303|0			In isoform 2.|Missing|97|194|0			Disorder:0.38;Domain:HTH La-type RNA-binding				regulation of cell morphogenesis (GO:0022604) shared_with:Ezrin (P15311)	0.000454
O94910	Adhesion G protein-coupled receptor L1	ADGRL1	DTLPLNGNFNNSYSLR	1240	1255	0.502	0.897	Latrophilin|PF02354|1113|1474|0		Phosphorylation||||O94910|1252|1252|0					topological domain:Cytoplasmic|1097|1474|0					Domain:Latrophilin		cell adhesion molecule binding (GO:0050839) shared_with:Ezrin (P15311)	0.00051	cell-cell adhesion (GO:0098609) shared_with:Ezrin (P15311)	0.000439
Q8IZU9	Kin of IRRE-like protein 3	KIRREL3	QNLKDPTNGYYSVNTF	628	643	0.461	0.362								topological domain:Cytoplasmic|557|778|0		In isoform 2.|Missing|601|778|0			Localisation:Secreted				cell-cell adhesion (GO:0098609) shared_with:Ezrin (P15311)	0.000439
Q8IZU9	Kin of IRRE-like protein 3	KIRREL3	YYSVNTFKEHHSTPTI	637	652	0.458	0.365								topological domain:Cytoplasmic|557|778|0		In isoform 2.|Missing|601|778|0			Localisation:Secreted				cell-cell adhesion (GO:0098609) shared_with:Ezrin (P15311)	0.000439
O60330	Protocadherin gamma-A12	PCDHGA12	QFTLQHVPDYRQNVYI	882	897	0.388	0.858	Cadherin_tail|PF15974|810|932|0		Phosphorylation||||O60330|891|891|0;Phosphorylation||||O60330|896|896|0					topological domain:Cytoplasmic|714|932|0		In isoform 2.|Missing|821|932|0			Disorder:0.39;Domain:Cadherin_tail				cell-cell adhesion (GO:0098609) shared_with:Ezrin (P15311)	0.000439
Q9UN70	Protocadherin gamma-C3	PCDHGC3	QFTLQHVPDYRQNVYI	884	899	0.388	0.87	Cadherin_tail|PF15974|812|934|0		Phosphorylation||26378887,27259358,31819260||Q9UN70|893|893|0;Phosphorylation||26378887,31819260||Q9UN70|898|898|0					topological domain:Cytoplasmic|715|934|0		In isoform 2.|Missing|864|934|0			Disorder:0.39;Domain:Cadherin_tail				cell-cell adhesion (GO:0098609) shared_with:Ezrin (P15311)	0.000439
Q9UN71	Protocadherin gamma-B4	PCDHGB4	QFTLQHVPDYRQNVYI	873	888	0.388	0.862	Cadherin_tail|PF15974|801|923|0		Phosphorylation||||Q9UN71|882|882|0;Phosphorylation||||Q9UN71|887|887|0					topological domain:Cytoplasmic|711|923|0		In isoform 2.|Missing|804|923|0			Disorder:0.39;Domain:Cadherin_tail				cell-cell adhesion (GO:0098609) shared_with:Ezrin (P15311)	0.000439
Q9Y5F6	Protocadherin gamma-C5	PCDHGC5	QFTLQHVPDYRQNVYI	894	909	0.388	0.876	Cadherin_tail|PF15974|822|944|0		Phosphorylation||||Q9Y5F6|903|903|0;Phosphorylation||||Q9Y5F6|908|908|0					topological domain:Cytoplasmic|715|944|0		In isoform 2.|Missing|879|944|0			Disorder:0.39;Domain:Cadherin_tail				cell-cell adhesion (GO:0098609) shared_with:Ezrin (P15311)	0.000439
Q9Y5F7	Protocadherin gamma-C4	PCDHGC4	QFTLQHVPDYRQNVYI	888	903	0.388	0.861	Cadherin_tail|PF15974|816|938|0		Phosphorylation||||Q9Y5F7|897|897|0;Phosphorylation||||Q9Y5F7|902|902|0					topological domain:Cytoplasmic|714|938|0		In isoform 2.|Missing|872|938|0			Disorder:0.39;Domain:Cadherin_tail				cell-cell adhesion (GO:0098609) shared_with:Ezrin (P15311)	0.000439
Q9Y5F8	Protocadherin gamma-B7	PCDHGB7	QFTLQHVPDYRQNVYI	879	894	0.388	0.858	Cadherin_tail|PF15974|807|929|0		Phosphorylation||||Q9Y5F8|888|888|0;Phosphorylation||||Q9Y5F8|893|893|0					topological domain:Cytoplasmic|713|929|0		In isoform 2.|Missing|809|929|0			Disorder:0.39;Domain:Cadherin_tail				cell-cell adhesion (GO:0098609) shared_with:Ezrin (P15311)	0.000439
Q9Y5F9	Protocadherin gamma-B6	PCDHGB6	QFTLQHVPDYRQNVYI	880	895	0.388	0.875	Cadherin_tail|PF15974|808|930|0		Phosphorylation||||Q9Y5F9|889|889|0;Phosphorylation||||Q9Y5F9|894|894|0					topological domain:Cytoplasmic|713|930|0		In isoform 2.|Missing|821|930|0			Disorder:0.39;Domain:Cadherin_tail				cell-cell adhesion (GO:0098609) shared_with:Ezrin (P15311)	0.000439
Q9Y5G0	Protocadherin gamma-B5	PCDHGB5	QFTLQHVPDYRQNVYI	873	888	0.388	0.867	Cadherin_tail|PF15974|801|923|0		Phosphorylation||||Q9Y5G0|882|882|0;Phosphorylation||||Q9Y5G0|887|887|0					topological domain:Cytoplasmic|709|923|0		In isoform 2.|Missing|819|923|0			Disorder:0.39;Domain:Cadherin_tail				cell-cell adhesion (GO:0098609) shared_with:Ezrin (P15311)	0.000439
Q9Y5G1	Protocadherin gamma-B3	PCDHGB3	QFTLQHVPDYRQNVYI	879	894	0.388	0.878	Cadherin_tail|PF15974|807|929|0		Phosphorylation||||Q9Y5G1|888|888|0;Phosphorylation||||Q9Y5G1|893|893|0					topological domain:Cytoplasmic|713|929|0		In isoform 2.|Missing|815|929|0			Disorder:0.39;Domain:Cadherin_tail				cell-cell adhesion (GO:0098609) shared_with:Ezrin (P15311)	0.000439
Q9Y5G2	Protocadherin gamma-B2	PCDHGB2	QFTLQHVPDYRQNVYI	881	896	0.388	0.854	Cadherin_tail|PF15974|809|931|0		Phosphorylation||||Q9Y5G2|890|890|0;Phosphorylation||||Q9Y5G2|895|895|0					topological domain:Cytoplasmic|713|931|0		In isoform 2.|Missing|812|931|0			Disorder:0.39;Domain:Cadherin_tail				cell-cell adhesion (GO:0098609) shared_with:Ezrin (P15311)	0.000439
Q9Y5G3	Protocadherin gamma-B1	PCDHGB1	QFTLQHVPDYRQNVYI	877	892	0.388	0.866	Cadherin_tail|PF15974|805|927|0		Phosphorylation||||Q9Y5G3|886|886|0;Phosphorylation||||Q9Y5G3|891|891|0					topological domain:Cytoplasmic|709|927|0		In isoform 2.|Missing|811|927|0			Disorder:0.39;Domain:Cadherin_tail				cell-cell adhesion (GO:0098609) shared_with:Ezrin (P15311)	0.000439
Q9Y5G4	Protocadherin gamma-A9	PCDHGA9	QFTLQHVPDYRQNVYI	882	897	0.388	0.862	Cadherin_tail|PF15974|810|932|0		Phosphorylation||||Q9Y5G4|891|891|0;Phosphorylation||||Q9Y5G4|896|896|0					topological domain:Cytoplasmic|714|932|0		In isoform 2.|Missing|829|932|0			Disorder:0.39;Domain:Cadherin_tail				cell-cell adhesion (GO:0098609) shared_with:Ezrin (P15311)	0.000439
Q9Y5G5	Protocadherin gamma-A8	PCDHGA8	QFTLQHVPDYRQNVYI	882	897	0.388	0.871	Cadherin_tail|PF15974|810|932|0		Phosphorylation||||Q9Y5G5|891|891|0;Phosphorylation||||Q9Y5G5|896|896|0					topological domain:Cytoplasmic|714|932|0		In isoform 2.|Missing|821|932|0			Disorder:0.39;Domain:Cadherin_tail				cell-cell adhesion (GO:0098609) shared_with:Ezrin (P15311)	0.000439
Q9Y5G6	Protocadherin gamma-A7	PCDHGA7	QFTLQHVPDYRQNVYI	882	897	0.388	0.861	Cadherin_tail|PF15974|810|932|0		Phosphorylation||||Q9Y5G6|891|891|0;Phosphorylation||||Q9Y5G6|896|896|0					topological domain:Cytoplasmic|714|932|0		In isoform 2.|Missing|818|932|0			Disorder:0.39;Domain:Cadherin_tail				cell-cell adhesion (GO:0098609) shared_with:Ezrin (P15311)	0.000439
Q9Y5G7	Protocadherin gamma-A6	PCDHGA6	QFTLQHVPDYRQNVYI	882	897	0.388	0.871	Cadherin_tail|PF15974|810|932|0		Phosphorylation||||Q9Y5G7|891|891|0;Phosphorylation||||Q9Y5G7|896|896|0					topological domain:Cytoplasmic|714|932|0		In isoform 2.|Missing|819|932|0			Disorder:0.39;Domain:Cadherin_tail				cell-cell adhesion (GO:0098609) shared_with:Ezrin (P15311)	0.000439
Q9Y5G8	Protocadherin gamma-A5	PCDHGA5	QFTLQHVPDYRQNVYI	881	896	0.388	0.874	Cadherin_tail|PF15974|809|931|0		Phosphorylation||||Q9Y5G8|890|890|0;Phosphorylation||||Q9Y5G8|895|895|0					topological domain:Cytoplasmic|714|931|0		In isoform 2.|Missing|814|931|0			Disorder:0.39;Domain:Cadherin_tail				cell-cell adhesion (GO:0098609) shared_with:Ezrin (P15311)	0.000439
Q9Y5G9	Protocadherin gamma-A4	PCDHGA4	QFTLQHVPDYRQNVYI	912	927	0.388	0.87	Cadherin_tail|PF15974|809|931|0		Phosphorylation||||Q9Y5G9|921|921|0;Phosphorylation||||Q9Y5G9|926|926|0					topological domain:Cytoplasmic|745|962|0		In isoform 2.|Missing|852|962|0			Disorder:0.39;Domain:Cadherin_tail				cell-cell adhesion (GO:0098609) shared_with:Ezrin (P15311)	0.000439
Q9Y5H0	Protocadherin gamma-A3	PCDHGA3	QFTLQHVPDYRQNVYI	882	897	0.388	0.86	Cadherin_tail|PF15974|810|932|0		Phosphorylation||||Q9Y5H0|891|891|0;Phosphorylation||||Q9Y5H0|896|896|0					topological domain:Cytoplasmic|714|932|0		In isoform 2.|Missing|830|932|0			Disorder:0.39;Domain:Cadherin_tail				cell-cell adhesion (GO:0098609) shared_with:Ezrin (P15311)	0.000439
Q9Y5H1	Protocadherin gamma-A2	PCDHGA2	QFTLQHVPDYRQNVYI	882	897	0.388	0.87	Cadherin_tail|PF15974|810|932|0		Phosphorylation||||Q9Y5H1|891|891|0;Phosphorylation||||Q9Y5H1|896|896|0					topological domain:Cytoplasmic|714|932|0		In isoform 2.|Missing|824|932|0			Disorder:0.39;Domain:Cadherin_tail				cell-cell adhesion (GO:0098609) shared_with:Ezrin (P15311)	0.000439
Q9Y5H2	Protocadherin gamma-A11	PCDHGA11	QFTLQHVPDYRQNVYI	885	900	0.388	0.866	Cadherin_tail|PF15974|813|935|0		Phosphorylation||||Q9Y5H2|894|894|0;Phosphorylation||||Q9Y5H2|899|899|0					topological domain:Cytoplasmic|715|935|0		In isoform 2.|Missing|838|935|0			Disorder:0.39;Domain:Cadherin_tail				cell-cell adhesion (GO:0098609) shared_with:Ezrin (P15311)	0.000439
Q9Y5H3	Protocadherin gamma-A10	PCDHGA10	QFTLQHVPDYRQNVYI	886	901	0.388	0.864	Cadherin_tail|PF15974|814|936|0		Phosphorylation||||Q9Y5H3|895|895|0;Phosphorylation||||Q9Y5H3|900|900|0					topological domain:Cytoplasmic|718|936|0		In isoform 2.|Missing|851|936|0			Disorder:0.39;Domain:Cadherin_tail				cell-cell adhesion (GO:0098609) shared_with:Ezrin (P15311)	0.000439
Q9Y5H4	Protocadherin gamma-A1	PCDHGA1	QFTLQHVPDYRQNVYI	881	896	0.388	0.868	Cadherin_tail|PF15974|809|931|0		Phosphorylation||||Q9Y5H4|890|890|0;Phosphorylation||||Q9Y5H4|895|895|0					topological domain:Cytoplasmic|714|931|0		In isoform 2.|Missing|824|931|0			Disorder:0.39;Domain:Cadherin_tail				cell-cell adhesion (GO:0098609) shared_with:Ezrin (P15311)	0.000439
P10914	Interferon regulatory factor 1	IRF1	EVVPDSTSDLYNFQVS	200	215	0.439	0.762			Phosphorylation||||P10914|215|215|0														negative regulation of immune system process (GO:0002683) shared_with:Ezrin (P15311)	0.000401
P35398	Nuclear receptor ROR-alpha	RORA	TYNISANGLTELHDDL	185	200	0.549	0.729							region of interest:Hinge|139|271|0										cellular response to organic cyclic compound (GO:0071407) shared_with:Ezrin (P15311)	0.00031
Q96ST3	Paired amphipathic helix protein Sin3a	SIN3A	QYSVTPSYQVSAMPQS	55	70	0.444	0.627																	cellular response to organic cyclic compound (GO:0071407) shared_with:Ezrin (P15311)	0.00031
Q13557	Calcium/calmodulin-dependent protein kinase type II subunit delta	CAMK2D	AYDFPSPEWDTVTPEA	230	245	0.347	0.052	Pkinase|PF00069|14|272|0		Phosphorylation||||Q13557|231|231|0;Phosphorylation||||Q13557|235|235|0	2VN9|2.3|X-ray|A:B|11|309|0;2WEL|1.9|X-ray|A|11|335|0;5VLO|2.05|X-ray|A:B|3|301|0;6AYW|2.05|X-ray|A:B|3|301|0					turn|235|240|0;helix|243|252|0				Disorder:0.35;Surface accessibility:39.69%;Domain:Pkinase				actin filament-based process (GO:0030029) shared_with:Ezrin (P15311)	0.000283
Q9BYW2	Histone-lysine N-methyltransferase SETD2	SETD2	VYGVTSPYSQTTPPIV	2305	2320	0.342	0.176							region of interest:Low charge region|2137|2366|0;compositionally biased region:Gln-rich|2266|2365|0			In isoform 3.|Missing|1573|2564|0;In isoform 2.|Missing|1715|2564|0			Disorder:0.34		tubulin binding (GO:0015631) shared_with:Ezrin (P15311)	0.000298	microtubule cytoskeleton organization (GO:0000226) shared_with:Ezrin (P15311)	0.000218
Q8NB66	Protein unc-13 homolog C	UNC13C	CHSDLQDDSESYDLTQ	701	716	0.551	0.502																	establishment of organelle localization (GO:0051656) shared_with:Ezrin (P15311)	0.000183
P78524	Suppression of tumorigenicity 5 protein	ST5	SYQFPKLDRPTKQMRE	719	734	0.452	0.061	uDENN|PF03456|716|783|0;uDENN|P78524|698|846|0												Domain:uDENN				regulation of ERK1 and ERK2 cascade (GO:0070372) shared_with:Ezrin (P15311)	0.00017
O75676	Ribosomal protein S6 kinase alpha-4	RPS6KA4	FFQQYELDLREPALGQ	404	419	0.348	0.33	Pkinase|PF00069|412|674|0						nucleotide phosphate-binding region:ATP|417|425|0			In isoform 2.|Missing|401|406|0			Disorder:0.35;Domain:Pkinase				negative regulation of cytokine production (GO:0001818) shared_with:Ezrin (P15311)	0.00015
Q16665	Hypoxia-inducible factor 1-alpha	HIF1A	FYELAHQLPLPHNVSS	37	52	0.33	0.34	bHLH|Q16665|17|70|0			1D7G||Model|D|15|73|0			region of interest:Interaction with TSGA10|1|401|0						Disorder:0.33;Domain:bHLH		protein kinase binding (GO:0019901) shared_with:Ezrin (P15311)	0.000857	positive regulation of protein secretion (GO:0050714) shared_with:Ezrin (P15311)	0.000144
Q8WVF1	Protein OSCP1	OSCP1	GTNMYSVNQPVETHVS	257	272	0.386	0.241										In isoform 4.|Missing|232|389|0			Disorder:0.39				positive regulation of intracellular transport (GO:0032388) shared_with:Ezrin (P15311)	0.000139
Q9BWV1	Brother of CDO	BOC	LYTLPDDSTHQLLQPH	1000	1015	0.613	0.753								topological domain:Cytoplasmic|877|1114|0									axon guidance (GO:0007411) shared_with:Ezrin (P15311)	0.000118

## Sheet: D. Secreted or lumenal ligand
Table S1. Ligands that are less likely to be relevant based on their localization.
ProteinAcc	ProteinName	GeneName	Hit	SeqStart	SeqStop	IUPred	Anchor	Domain	Motif	Modification	Structure	SNP	Mutagenesis	Region	Topology	SecondaryStructure	Isoform	Switch	Other	Warnings	Shared_interaction	Shared_function_terms	Shared_function_sig	Shared_process_terms	Shared_process_sig	Shared_localisation_terms	Shared_localisation_sig
Q3SXY7	Leucine-rich repeat, immunoglobulin-like domain and transmembrane domain-containing protein 3	LRIT3	YTVIQESPEEGVRWSI	297	312	0.407	0.246	Ig_3|PF13927|253|332|0;Ig-like|Q3SXY7|254|344|0		Other|||disulfide bond|Q3SXY7|275|328|0					topological domain:Lumenal|20|582|0					Topology:Lumenal;Domain:Ig_3,Ig-like
O60704	Protein-tyrosine sulfotransferase 2	TPST2	YFQVNQNSTSSHLGSS	362	377	0.621	0.372			Glycosylation|||glycosylation site:N-linked (GlcNAc...) asparagine|O60704|368|368|0	3AP3|3.5|X-ray|A:B:C:D|43|377|0				topological domain:Lumenal|26|377|0					Topology:Lumenal
O94766	Galactosylgalactosylxylosylprotein 3-beta-glucuronosyltransferase 3	B3GAT3	QPPEPEALPTIYVVTP	67	82	0.449	0.113				1FGG|2.3|X-ray|A:B|76|335|0;1KWS|2.1|X-ray|A:B|76|335|0;3CU0|1.9|X-ray|A:B|76|335|0			nucleotide phosphate-binding region:UDP-glucuronate binding|82|84|0	topological domain:Lumenal|29|335|0	strand|76|83|0				Topology:Lumenal				positive regulation of intracellular transport (GO:0032388) shared_with:Ezrin (P15311)	0.000139
Q9Y5P4	Collagen type IV alpha-3-binding protein	COL4A3BP	SQVEEMVQNHMTYSLQ	395	410	0.403	0.173	START|PF01852|400|619|0;START|Q9Y5P4|389|618|0			2E3M|2.2|X-ray|A|347|624|0;2E3N|1.4|X-ray|A|347|624|0;2E3O|1.55|X-ray|A|347|624|0;2E3P|1.4|X-ray|A:B|347|624|0;2E3Q|2.08|X-ray|A|347|624|0;2E3R|1.65|X-ray|A:B|347|624|0;2E3S|1.94|X-ray|A|347|624|0;2Z9Y|1.8|X-ray|A|347|624|0;2Z9Z|1.74|X-ray|A|347|624|0;3H3Q|2.0|X-ray|A:B|347|624|0;3H3R|1.85|X-ray|A:B|347|624|0;3H3S|1.66|X-ray|A:B|347|624|0;3H3T|2.4|X-ray|A:B|347|624|0;5JJD|2.4|X-ray|B|385|624|0					helix|397|407|0	In isoform 2.|Missing|371|396|0			Surface accessibility:42.94%;Domain:START
Q9Y581	Insulin-like peptide INSL6	INSL6	YSPYQFESPQTASPAR	75	90	0.568	0.114	Insulin|PF00049|30|192|0		Other|||disulfide bond|Q9Y581|33|179|0;Other|||disulfide bond|Q9Y581|45|192|0				propeptide:Connecting peptide|55|168|0						Localisation:Secreted;Domain:Insulin
P22105	Tenascin-X	TNXB	TGSSPDSLSLSWTVPQ	3173	3188	0.485	0.766	fn3|PF00041|3165|3245|0;Fibronectin type-III 22|P22105|3166|3258|0									In isoform XB-short.|Missing|1|3569|0			Localisation:Secreted;Domain:fn3,Fibronectin type-III 22		cell adhesion molecule binding (GO:0050839) shared_with:Ezrin (P15311)	0.00051	actin cytoskeleton organization (GO:0030036) shared_with:Ezrin (P15311)	0.000199
P22105	Tenascin-X	TNXB	TGSSPDSLSLSWTVPQ	2531	2546	0.5	0.853	fn3|PF00041|2523|2603|0;Fibronectin type-III 16|P22105|2519|2617|0									In isoform XB-short.|Missing|1|3569|0			Localisation:Secreted;Domain:fn3,Fibronectin type-III 16		cell adhesion molecule binding (GO:0050839) shared_with:Ezrin (P15311)	0.00051	actin cytoskeleton organization (GO:0030036) shared_with:Ezrin (P15311)	0.000199
P22105	Tenascin-X	TNXB	TGSSPDSLSLSWTVPQ	2420	2435	0.493	0.822	fn3|PF00041|2412|2492|0;Fibronectin type-III 15|P22105|2408|2502|0									In isoform XB-short.|Missing|1|3569|0			Localisation:Secreted;Domain:Fibronectin type-III 15,fn3		cell adhesion molecule binding (GO:0050839) shared_with:Ezrin (P15311)	0.00051	actin cytoskeleton organization (GO:0030036) shared_with:Ezrin (P15311)	0.000199
P22105	Tenascin-X	TNXB	TGSSPDSLSLSWTVPQ	2104	2119	0.478	0.761	fn3|PF00041|2096|2176|0;Fibronectin type-III 12|P22105|2097|2185|0									In isoform XB-short.|Missing|1|3569|0			Localisation:Secreted;Domain:Fibronectin type-III 12,fn3		cell adhesion molecule binding (GO:0050839) shared_with:Ezrin (P15311)	0.00051	actin cytoskeleton organization (GO:0030036) shared_with:Ezrin (P15311)	0.000199
Q02505	Mucin-3A	MUC3A	TSSITSTYTVTSMTTT	1764	1779	0.423	0.375							compositionally biased region:Thr-rich|77|2957|0;compositionally biased region:Ser-rich|395|2747|0						Localisation:Secreted
Q8IUX7	Adipocyte enhancer-binding protein 1	AEBP1	FPFTTVETYTVNFGDF	1143	1158	0.557	0.987							region of interest:Required for transcriptional repression|941|1158|0;region of interest:Interaction with MAPK1 and MAPK3|1006|1158|0						Localisation:Secreted
Q9HC84	Mucin-5B	MUC5B	TWTVPAQTTTPMSTMS	4761	4776	0.514	0.298							region of interest:23 X approximate tandem repeats, Ser/Thr-rich|4233|4879|0;compositionally biased region:Thr-rich|1608|4932|0						Localisation:Secreted
Q9Y264	Angiopoietin-4	ANGPT4	SYTFLLPKSEPCPPGP	44	59	0.414	0.475													Localisation:Secreted		protein kinase binding (GO:0019901) shared_with:Ezrin (P15311)	0.000857
Q6EBC2	Interleukin-31	IL31	LVSQNYTLPCLSPDAQ	63	78	0.378	0.155	IL31|PF15209|24|154|0		Glycosylation|||glycosylation site:N-linked (GlcNAc...) asparagine|Q6EBC2|67|67|0										Disorder:0.38;Localisation:Secreted;Domain:IL31
Q9NRA1	Platelet-derived growth factor C	PDGFC	KYDFVEVEEPSDGTIL	105	120	0.362	0.162	CUB|PF00431|47|160|0		Other|||disulfide bond|Q9NRA1|104|124|0							In isoform 4.|Missing|1|163|0			Disorder:0.36;Localisation:Secreted;Domain:CUB				regulation of ERK1 and ERK2 cascade (GO:0070372) shared_with:Ezrin (P15311)	0.00017
P02675	Fibrinogen beta chain	FGB	TSEMYLIQPDSSVKPY	251	266	0.348	0.222	Fibrinogen_C|PF00147|237|487|0;Fibrinogen C-terminal|P02675|232|488|0		Phosphorylation||||P02675|255|255|0;Phosphorylation||||P02675|261|261|0;Phosphorylation||||P02675|262|262|0;Phosphorylation||||P02675|266|266|0;Other|||disulfide bond|P02675|231|316|0;Other|||disulfide bond|P02675|241|270|0	1FZA|2.9|X-ray|B:E|164|491|0;1FZB|2.9|X-ray|B:E|164|491|0;1FZC|2.3|X-ray|B:E|164|491|0;1FZE|3.0|X-ray|B:E|164|491|0;1FZF|2.7|X-ray|B:E|164|491|0;1FZG|2.5|X-ray|B:E|164|491|0;1LT9|2.8|X-ray|B:E|179|491|0;1LTJ|2.8|X-ray|B:E|179|491|0;1N86|3.2|X-ray|B:E|164|491|0;1N8E|4.5|X-ray|B:E|164|491|0;1RE3|2.45|X-ray|B:E|179|491|0;1RE4|2.7|X-ray|B:E|179|491|0;1RF0|2.81|X-ray|B:E|179|491|0;1RF1|2.53|X-ray|B:E|…	missense - Clinical significance:Conflicting interpretations of pathogenicity,Likely benign,Likely pathogenic,Pathogenic,Polymorphism,Uncertain significance|P->L|RCV000851887+OR+RCV000606613|265|265|0				strand|253|257|0;strand|261|263|0;strand|266|271|0				Disorder:0.35;Surface accessibility:34.56%;Localisation:Secreted;Domain:Fibrinogen C-terminal,Fibrinogen_C				positive regulation of protein secretion (GO:0050714) shared_with:Ezrin (P15311)	0.000144	side of membrane (GO:0098552) shared_with:Ezrin (P15311)	0.000218
Q8WZ42	Titin	TTN	VYSFEVQNPVGKDSCT	8582	8597	0.33	0.154	I-set|PF07679|8513|8602|0									In isoform 3, isoform 9 and isoform 10.|Missing|4474|11851|0;In isoform 6.|Missing|5605|34350|0			Disorder:0.33;Localisation:Secreted;Domain:I-set		actin filament binding (GO:0051015) shared_with:Ezrin (P15311)	5.87e-05	protein kinase A signaling (GO:0010737) shared_with:Ezrin (P15311)	2.67e-07
P02751	Fibronectin	FN1	PDVRSYTITGLQPGTD	1863	1878	0.296	0.275	fn3|PF00041|1815|1894|0;Fibronectin type-III 14|P02751|1818|1904|0			1FNH|2.8|X-ray|A|1721|1991|0;3R8Q|2.4|X-ray|A|1721|1991|0			region of interest:Heparin-binding 2|1721|1991|0;region of interest:Binds to FBLN1|1813|1991|0		strand|1866|1870|0;strand|1878|1887|0	In isoform 2 and isoform 16.|Missing|658|2386|0			Disorder:0.3;Surface accessibility:34.5%;Localisation:Secreted;Domain:fn3,Fibronectin type-III 14	Ezrin (P15311)	disordered domain specific binding (GO:0097718) shared_with:Ezrin (P15311)	2.41e-06	negative regulation of cytokine secretion (GO:0050710) shared_with:Ezrin (P15311)	7.74e-06	apical plasma membrane (GO:0016324) shared_with:Ezrin (P15311)	0.000209
A8K2U0	Alpha-2-macroglobulin-like protein 1	A2ML1	KYSMVELQDPNSNRIA	154	169	0.293	0.063	A2M_N|PF01835|121|221|0									In isoform 2.|Missing|2|492|0			Disorder:0.29;Localisation:Secreted;Domain:A2M_N
