# Supplementary material for: Elucidation of Short Linear Motif-Based Interactions of the FERM Domains of Ezrin, Radixin, Moesin, and Merlin
Source: Biochemistry. 2023 May 24;62(11):1594–607. doi: 10.1021/acs.biochem.3c00096 (PMC10249358; doi:10.1021/acs.biochem.3c00096)
Supplement: Supplementary file 3 — bi3c00096_si_003.xlsx [file bi3c00096_si_003.xlsx]

## Sheet: A. Phage display results 
Table S2. Radixin FERM ProP-PD results.
Confidence	ProteinAcc	GeneName	ProteinName	Designed_peptide	NGS counts replicate 1	NGS counts replicate 2	NGS counts replicate 3	Total	% of counts
3	Q6ZVL6	KIAA1549L	UPF0606 protein KIAA1549L	YYDFPAVETSKGLTER	4983	21	1	5005	10.2051
3	P57082	TBX4	T-box transcription factor TBX4	SYSVQTMETVPYQPFP	2674	507	166	3347	6.82448
3	Q71RC2	LARP4	La-related protein 4	SYQIYDVSGESNSAVS	16	1323	628	1967	4.01068
3	Q86UR5	RIMS1	Regulating synaptic membrane exocytosis protein 1	MYTLEHNDGSQSDTAV	638	85	76	799	1.62915
3	O75603	GCM2	Chorion-specific transcription factor GCMb	SYELANPGYTNSSPYP	341	116	79	536	1.0929
3	Q96BF6	NACC2	Nucleus accumbens-associated protein 2	SYAVQEKPEPVPLESR	24	152	241	417	0.850257
3	Q86SP6	GPR149	Probable G-protein coupled receptor 149	SYSLFLPTSNPDGDIN	164	39	50	253	0.515863
3	Q9HBZ2	ARNT2	Aryl hydrocarbon receptor nuclear translocator 2	SSYDLSQVPVPNLPAG	88	68	68	224	0.456733
3	Q9H9V9	JMJD4	JmjC domain-containing protein 4	YDVTSPALCDTHLHPR	11	177	33	221	0.450616
3	Q9Y5V3	MAGED1	Melanoma-associated antigen D1	TYNFSQSLNANDLANS	64	81	67	212	0.432265
3	Q02505	MUC3A	Mucin-3A {ECO:0000305}	TSSITSTYTVTSMTTT	129	13	23	165	0.336433
3	P24928	POLR2A	DNA-directed RNA polymerase II subunit RPB1	SYSPTSPSYSPTSPSY	132	14	15	161	0.328277
3	P78524	ST5	Suppression of tumorigenicity 5 protein	SYQFPKLDRPTKQMRE	100	24	24	148	0.30177
3	Q7Z7G0	ABI3BP	Target of Nesh-SH3	TYDVFSSPTTSDEPEI	18	79	47	144	0.293614
3	Q8IVT2	MISP	Mitotic interactor and substrate of PLK1 {ECO:0000303|PubMed:23574715}	ITGSYSVSESPFFSPI	105	13	20	138	0.28138
3	Q15032	R3HDM1	R3H domain-containing protein 1	YYSVIPPGQQNNLSSS	84	17	21	122	0.248756
3	Q8IZU9	KIRREL3	Kin of IRRE-like protein 3	YYSVNTFKEHHSTPTI	84	17	12	113	0.230405
3	O00167	EYA2	Eyes absent homolog 2	TYVLQEASHNVPNQSS	49	14	17	80	0.163119
3	Q3SXY7	LRIT3	Leucine-rich repeat, immunoglobulin-like domain and transmembrane domain-containing protein 3	YTVIQESPEEGVRWSI	21	15	17	53	0.108066
3	Q9H4A3	WNK1	Serine/threonine-protein kinase WNK1 {ECO:0000305}	QYPVSQIPISTPHVST	11	28	12	51	0.103988
3	P49005	POLD2	DNA polymerase delta subunit 2	FDPTNYTLPQQPLHPC	10	31	1	42	0.0856374
3	P54296	MYOM2	Myomesin-2	TYSVSVSDTDGVSSSF	8	14	20	42	0.0856374
3	Q6EBC2	IL31	Interleukin-31	LVSQNYTLPCLSPDAQ	3	30	0	33	0.0672865
3	Q99614	TTC1	Tetratricopeptide repeat protein 1	QDSSTGSYSINFVQNP	0	11	14	25	0.0509746
3	Q9Y581	INSL6	Insulin-like peptide INSL6	YSPYQFESPQTASPAR	1	14	2	17	0.0346628
3	P10914	IRF1	Interferon regulatory factor 1	LYNFQVSPMPSTSEAT	6	7	3	16	0.0326238
2	Q6PJT7	ZC3H14	Zinc finger CCCH domain-containing protein 14	YYDMESMVHADTRSFI	3701	1061	633	5395	11.0003
2	Q6S9Z5	ZNF474	Zinc finger protein 474	SSSGSYSLQATNEAAF	4034	0	0	4034	8.22527
2	Q96BD5	PHF21A	PHD finger protein 21A	TFTFPAPVQPVSLPSP	1650	997	797	3444	7.02227
2	Q9HC84	MUC5B	Mucin-5B	TWTVPAQTTTPMSTMS	1163	1364	335	2862	5.83558
2	Q8TF21	ANKRD24	Ankyrin repeat domain-containing protein 24	LSLLENERENTSYDVT	1679	0	0	1679	3.42346
2	P35398	RORA	Nuclear receptor ROR-alpha	TYNISANGLTELHDDL	10	984	658	1652	3.3684
2	Q2LD37	KIAA1109	Transmembrane protein KIAA1109 {ECO:0000305}	EWTLDQPVSQTRTTAI	652	431	527	1610	3.28277
2	Q7Z570	ZNF804A	Zinc finger protein 804A	YTLIHSEENTKDATTV	584	398	388	1370	2.79341
2	Q14938	NFIX	Nuclear factor 1 X-type	NFSLADLESPSYYNIN	775	284	137	1196	2.43863
2	Q6PCD5	RFWD3	E3 ubiquitin-protein ligase RFWD3 {ECO:0000305}	YFQVSRTQPDLPATTY	684	136	204	1024	2.08792
2	Q8WZ42	TTN		VYSFEVQNPVGKDSCT	668	151	184	1003	2.0451
2	P58107	EPPK1	Epiplakin {ECO:0000303|PubMed:11278896}	FFDPNTHENLTYVQLL	544	96	101	741	1.51089
2	O60732	MAGEC1	Melanoma-associated antigen C1	PVSSFFSYTLASLLQS	463	33	95	591	1.20504
2	P01100	FOS	Proto-oncogene c-Fos	AFTLPLLNDPEPKPSV	233	105	122	460	0.937933
2	Q9P203	BTBD7	BTB/POZ domain-containing protein 7	QEYPDFYDFSNAACRP	278	80	91	449	0.915504
2	P20930	FLG	Filaggrin	LYQVSTHEQSESTHGQ	442	0	4	446	0.909387
2	Q9HBV1	POPDC3	Popeye domain-containing protein 3	FYQMSTPEIRRSPLTQ	321	45	68	434	0.88492
2	Q9Y264	ANGPT4	Angiopoietin-4	SYTFLLPKSEPCPPGP	2	297	116	415	0.846179
2	Q5TAQ9	DCAF8	DDB1- and CUL4-associated factor 8	EDTGHYSINDENRVHD	0	227	156	383	0.780931
2	A8K2U0	A2ML1	Alpha-2-macroglobulin-like protein 1	KYSMVELQDPNSNRIA	178	106	84	368	0.750347
2	Q8N0W7	FMR1NB	Fragile X mental retardation 1 neighbor protein	TYELAATESNPESSHP	248	27	63	338	0.689177
2	Q9NRA8	EIF4ENIF1	Eukaryotic translation initiation factor 4E transporter	TPQNVPSRSGLPHMHS	308	10	7	325	0.66267
2	Q99543	DNAJC2	DnaJ homolog subfamily C member 2	FTPWTTEEQKLLEQAL	124	67	104	295	0.601501
2	Q70E73	RAPH1	Ras-associated and pleckstrin homology domains-containing protein 1	SYSLDDVTAQLEQASL	229	24	25	278	0.566838
2	Q8IUX7	AEBP1	Adipocyte enhancer-binding protein 1	FPFTTVETYTVNFGDF	232	11	16	259	0.528097
2	Q969S3	ZNF622	Zinc finger protein 622	LEFADFYDFRSSYPDH	157	47	54	258	0.526058
2	Q9Y4K1	CRYBG1	Beta/gamma crystallin domain-containing protein 1 {ECO:0000312|HGNC:HGNC:356}	SFVLPVESTQDVSSQV	146	43	66	255	0.519941
2	P08631	HCK	Tyrosine-protein kinase HCK	RDSETTKGSYSLSVRD	202	19	26	247	0.503629
2	P20930	FLG	Filaggrin	LYQVSTHEQSESAHGR	67	72	78	217	0.44246
2	Q7Z333	SETX	Probable helicase senataxin {ECO:0000305}	AYELSQRSLDYVAQLR	99	36	69	204	0.415953
2	P14384	CPM	Carboxypeptidase M	YYSIGRENYNQYDLNR	124	18	12	154	0.314004
2	Q92797	SYMPK	Symplekin	SFTPHQQAHIPNSIMT	100	43	5	148	0.30177
2	O95359	TACC2	Transforming acidic coiled-coil-containing protein 2	PTEELDYRNSYEIEYM	124	0	0	124	0.252834
2	P60606	CTXN1	Cortexin-1	MSATWTLSPEPLPPST	118	0	2	120	0.244678
2	A7KAX9	ARHGAP32	Rho GTPase-activating protein 32	DYHVTQLQPYFENGRV	44	31	39	114	0.232444
2	Q9NRA1	PDGFC	Platelet-derived growth factor C	KYDFVEVEEPSDGTIL	4	51	46	101	0.205938
2	O60704	TPST2	Protein-tyrosine sulfotransferase 2	YFQVNQNSTSSHLGSS	39	40	18	97	0.197782
2	Q9BWV1	BOC	Brother of CDO	LYTLPDDSTHQLLQPH	51	20	13	84	0.171275
2	Q14643	ITPR1	Inositol 1,4,5-trisphosphate receptor type 1	VYSLVSVPEGNDISSI	77	3	4	84	0.171275
2	Q16665	HIF1A	Hypoxia-inducible factor 1-alpha {ECO:0000303|PubMed:7539918}	FYELAHQLPLPHNVSS	60	9	12	81	0.165158
2	Q99569	PKP4	Plakophilin-4	QYRVQECNYNRLQHAV	7	69	1	77	0.157002
2	Q15149	PLEC	Plectin	FFDPNTHENLTYRQLL	34	9	29	72	0.146807
2	P55290	CDH13	Cadherin-13	NYNLPIMVTDSGKPPM	57	13	0	70	0.142729
2	Q6JVE5	LCN12	Epididymal-specific lipocalin-12	SYVLIPAAQPGQFTVD	49	18	2	69	0.14069
2	Q2KHR3	QSER1	Glutamine and serine-rich protein 1	TFCPPPLPKPSSTTPT	7	57	2	66	0.134573
2	O95835	LATS1	Serine/threonine-protein kinase LATS1	LYNISVPGLQTNWPQS	47	15	3	65	0.132534
2	Q9UDY4	DNAJB4	DnaJ homolog subfamily B member 4	AYEVLSDPKKREIYDQ	29	8	21	58	0.118261
2	Q6N021	TET2	Methylcytosine dioxygenase TET2	KSQMYQVEMNQGQSQG	0	24	32	56	0.114183
2	Q96TA0	PCDHB18P	Putative protocadherin beta-18	SYTLFVRENNSPALHI	52	2	2	56	0.114183
2	Q99700	ATXN2	Ataxin-2	AYSPQQFPNQPLVQHV	43	3	9	55	0.112144
2	Q03164	KMT2A	Histone-lysine N-methyltransferase 2A	LGQNTSTSSNLQRTVV	2	13	35	50	0.101949
2	O95835	LATS1	Serine/threonine-protein kinase LATS1	THHKALQEIRNSLLPF	31	7	12	50	0.101949
2	P22736	NR4A1	Nuclear receptor subfamily 4 group A member 1	FFSFSPPTGPSPSLAQ	29	6	14	49	0.0999103
2	Q86UW9	DTX2	Probable E3 ubiquitin-protein ligase DTX2	YTVNYTTHTQTNKTSS	10	34	1	45	0.0917543
2	Q9UPW0	FOXJ3	Forkhead box protein J3	SYTPVTSHPESVSQSL	30	6	9	45	0.0917543
2	P56181	NDUFV3	NADH dehydrogenase [ubiquinone] flavoprotein 3, mitochondrial	TYTFLDLNLELSKFRM	0	18	18	36	0.0734035
2	P46939	UTRN	Utrophin	TVTEVDMDLDSYQIAL	8	9	17	34	0.0693255
2	Q07157	TJP1	Tight junction protein ZO-1	KYQINNISTVPKAIPV	7	20	6	33	0.0672865
2	Q9NU19	TBC1D22B	TBC1 domain family member 22B	YFGFIEQYYDSRNEEH	0	11	20	31	0.0632085
2	Q16621	NFE2	Transcription factor NF-E2 45 kDa subunit	NYTLPAAETPLALEPS	28	2	0	30	0.0611696
2	Q96BA8	CREB3L1	Cyclic AMP-responsive element-binding protein 3-like protein 1	SYSLSGDSAPQSPLVP	19	5	4	28	0.0570916
2	Q9NS15	LTBP3	Latent-transforming growth factor beta-binding protein 3	DTLPKQPCGSNPLPGL	3	6	18	27	0.0550526
2	Q9HAU6	TPT1P8	Putative translationally-controlled tumor protein-like protein TPT1P8	TEDEVTESTIITSVDI	0	16	11	27	0.0550526
2	Q9Y5G0	PCDHGB5	Protocadherin gamma-B5	QFTLQHVPDYRQNVYI	3	4	19	26	0.0530136
2	Q9H4I2	ZHX3	Zinc fingers and homeoboxes protein 3	SFSPSSKVPEVTCIPT	3	16	6	25	0.0509746
2	Q96L91	EP400	E1A-binding protein p400	SYQIQQLMNRSPATGQ	18	3	3	24	0.0489356
2	Q92858	ATOH1	Protein atonal homolog 1	QYLLHSPELGASEAAA	0	8	15	23	0.0468967
2	Q5H9K5	ZMAT1	Zinc finger matrin-type protein 1	SLNQQENNSGSYSVES	18	1	3	22	0.0448577
2	Q9UH90	FBXO40	F-box only protein 40	TYNFEPEQFSSGTVLA	1	15	3	19	0.0387407
2	Q8WUM4	PDCD6IP	Programmed cell death 6-interacting protein	SYPFPQPPQQSYYPQQ	6	8	4	18	0.0367017
2	Q8N2C7	UNC80	Protein unc-80 homolog	NFTLPSPVLGMPSVPM	1	9	7	17	0.0346628
2	Q9P1A6	DLGAP2	Disks large-associated protein 2 {ECO:0000305}	QYSWSPTQHFNEERYS	0	2	15	17	0.0346628
2	Q96ST3	SIN3A	Paired amphipathic helix protein Sin3a	QYSVTPSYQVSAMPQS	8	1	2	11	0.0224288
2	P29074	PTPN4	Tyrosine-protein phosphatase non-receptor type 4	NLSGYLSDYSFIPNQP	4	5	0	9	0.0183509
2	Q9Y698	CACNG2	Voltage-dependent calcium channel gamma-2 subunit	MYTLSRDPLKAATTPT	2	5	1	8	0.0163119
2	Q8N813	C3orf56	Putative uncharacterized protein C3orf56	TYSLASPTLGGATSSH	2	5	0	7	0.0142729
2	Q8IZT6	ASPM	Abnormal spindle-like microcephaly-associated protein	YYSFIKQNNPKFSAVQ	5	0	2	7	0.0142729
2	Q6UW60	PCSK4	Proprotein convertase subtilisin/kexin type 4	PDLWANYDPLASYDFN	0	3	2	5	0.0101949
2	Q86US8	SMG6	Telomerase-binding protein EST1A	YYKFQNSDNPYYYPRT	3	2	0	5	0.0101949
2	A6NNM8	TTLL13P	Tubulin polyglutamylase TTLL13P	PERVASDSWTECTLPS	2	0	0	2	0.00407797

## Sheet: Legend
Table S2.	Results of ProP-PD selections against radixin FERM domain.
	Tab A. Phage display results: High (4)/medium (3-2) confidence ligands with associated NGS counts.
	Tab B. Annotated peptides: PepTools annotated peptides.
	Tab C. Ligads with shared GO terms: Ligands that share GO terms with ezrin that are unlikely to occure by chance.
	Tab D. Secreted or lumenal ligands. Ligands that are less likely to be relevant based on their localization.

## Sheet: B. Annotated peptides
Table S2. PepTools annotated peptides
ProteinAcc	ProteinName	GeneName	Hit	SeqStart	SeqStop	IUPred	Anchor	Domain	Motif	Modification	Structure	SNP	Mutagenesis	Region	Topology	SecondaryStructure	Isoform	Switch	Other	Warnings	Shared_interaction	Shared_function_terms	Shared_function_sig	Shared_process_terms	Shared_process_sig	Shared_localisation_terms	Shared_localisation_sig
Q8WUM4	Programmed cell death 6-interacting protein	PDCD6IP	SYPFPQPPQQSYYPQQ	853	868	0.892	0.297						mutagenesis site:Loss of homoologimerization and reduced TSG101-binding: decreased HIV-1 release: no effect on cytokinesis. Almost complete loss of TSG101-binding and impaired cytokinesis: when associated with 717-A--A-720.|PSYP->ASAA|852|855|0;mutagenesis site:Loss of homooligomerization: reduced TSG101-binding: impaired HIV-1 release.|YY->AA|864|865|0	region of interest:Interaction with EIAV p9|176|868|0;region of interest:Interaction with SDCBP|418|868|0;region of interest:Self-association|503|868|0;region of interest:Essential to promote virus budding|864|868|0;compositionally biased region:Pro-rich|717|860|0			In isoform 3.|Missing|272|868|0							regulation of organelle assembly (GO:1902115) shared_with:Radixin (P35241)	6.25e-05	myelin sheath (GO:0043209) shared_with:Radixin (P35241)	5.21e-05
Q8IZT6	Abnormal spindle-like microcephaly-associated protein	ASPM	YYSFIKQNNPKFSAVQ	461	476	0.367	0.726			Phosphorylation||||Q8IZT6|461|461|0;Phosphorylation||||Q8IZT6|462|462|0;Phosphorylation||16565220||Q8IZT6|463|463|0;Phosphorylation||||Q8IZT6|473|473|0;Ubiquitylation||||Q8IZT6|466|466|0		stop gained - Clinical significance:Pathogenic|Y->*|22947299,23037933,23169492,23619275,23652378,23881473,24022298,24121147,24394680,25560141,25626707,25730230|462|462|0;frameshift - Clinical significance:Pathogenic|N->*|20301772,32239881|469|469|0								Disorder:0.37				cell development (GO:0048468) shared_with:Radixin (P35241)	0.000922	midbody (GO:0030496) shared_with:Radixin (P35241)	5.07e-05
Q99569	Plakophilin-4	PKP4	QYRVQECNYNRLQHAV	486	501	0.404	0.562			Phosphorylation||||Q99569|487|487|0;Phosphorylation||||Q99569|494|494|0														positive regulation of cell cycle process (GO:0090068) shared_with:Radixin (P35241)	0.000176	midbody (GO:0030496) shared_with:Radixin (P35241)	5.07e-05
P58107	Epiplakin	EPPK1	FFDPNTHENLTYVQLL	2922	2937	0.355	0.262			Phosphorylation||||P58107|2930|2930|0;Phosphorylation||||P58107|2931|2931|0				repeat:Plectin 45|2913|2947|0;region of interest:Interaction with KRT5|1572|5085|0;region of interest:Interaction with KRT14|2761|2953|0						Disorder:0.36						cell periphery (GO:0071944) shared_with:Radixin (P35241)	3.06e-06
P58107	Epiplakin	EPPK1	FFDPNTHENLTYVQLL	2386	2401	0.349	0.258			Phosphorylation||||P58107|2396|2396|0;Phosphorylation||||P58107|2397|2397|0				repeat:Plectin 40|2377|2411|0;region of interest:Interaction with KRT5|1572|5085|0						Disorder:0.35						cell periphery (GO:0071944) shared_with:Radixin (P35241)	3.06e-06
P58107	Epiplakin	EPPK1	FFDPNTHENLTYVQLL	3453	3468	0.349	0.258			Phosphorylation||||P58107|3464|3464|0;Phosphorylation||||P58107|3465|3465|0				repeat:Plectin 50|3444|3478|0;region of interest:Interaction with KRT5|1572|5085|0						Disorder:0.35						cell periphery (GO:0071944) shared_with:Radixin (P35241)	3.06e-06
P58107	Epiplakin	EPPK1	FFDPNTHENLTYVQLL	3987	4002	0.349	0.258			Phosphorylation||||P58107|3998|3998|0;Phosphorylation||||P58107|3999|3999|0				repeat:Plectin 55|3978|4012|0;region of interest:Interaction with KRT5|1572|5085|0						Disorder:0.35						cell periphery (GO:0071944) shared_with:Radixin (P35241)	3.06e-06
P58107	Epiplakin	EPPK1	FFDPNTHENLTYVQLL	4521	4536	0.341	0.239			Phosphorylation||||P58107|4532|4532|0;Phosphorylation||||P58107|4533|4533|0				repeat:Plectin 60|4512|4546|0;region of interest:Interaction with KRT5|1572|5085|0						Disorder:0.34						cell periphery (GO:0071944) shared_with:Radixin (P35241)	3.06e-06
P46939	Utrophin	UTRN	TVTEVDMDLDSYQIAL	303	318	0.442	0.647	Spectrin|PF00435|309|417|0						repeat:Spectrin 1|312|416|0;region of interest:Interaction with SYNM|268|905|0			In isoform Up140.|Missing|1|2086|0;In isoform Up71.|Missing|24|2832|0			Domain:Spectrin		actin binding (GO:0003779) shared_with:Radixin (P35241)	0.000405	regulation of cell adhesion (GO:0030155) shared_with:Radixin (P35241)	0.001	cortical actin cytoskeleton (GO:0030864) shared_with:Radixin (P35241)	2.89e-06
Q07157	Tight junction protein ZO-1	TJP1	KYQINNISTVPKAIPV	1601	1616	0.432	0.495			Phosphorylation||||Q07157|1602|1602|0;Ubiquitylation||||Q07157|1601|1601|0												cadherin binding (GO:0045296) shared_with:Radixin (P35241)	0.00021	establishment of endothelial barrier (GO:0061028) shared_with:Radixin (P35241)	1.23e-06	cell-cell adherens junction (GO:0005913) shared_with:Radixin (P35241)	1.86e-05
Q70E73	Ras-associated and pleckstrin homology domains-containing protein 1	RAPH1	SYSLDDVTAQLEQASL	150	165	0.441	0.684			Phosphorylation||||Q70E73|152|152|0;Phosphorylation|||Phosphoserine|Q70E73|150|150|0																filopodium (GO:0030175) shared_with:Radixin (P35241)	1.17e-05
Q92797	Symplekin	SYMPK	SFTPHQQAHIPNSIMT	1081	1096	0.471	0.394			Phosphorylation|CDK1|25159151,31819260||Q92797|1083|1083|0;Phosphorylation||25159151,31819260||Q92797|1081|1081|0							In isoform 2.|Missing|673|1274|0									cell-cell junction (GO:0005911) shared_with:Radixin (P35241)	0.000381
P08631	Tyrosine-protein kinase HCK	HCK	RDSETTKGSYSLSVRD	171	186	0.424	0.142	SH2|PF00017|144|226|0;SH2|P08631|144|241|0		Phosphorylation||||P08631|180|180|0;Phosphorylation||||P08631|181|181|0	1AD5|2.6|X-ray|A:B|79|526|0;1QCF|2.0|X-ray|A|81|526|0;2C0I|2.3|X-ray|A:B|81|526|0;2C0O|2.85|X-ray|A:B|81|526|0;2C0T|2.15|X-ray|A:B|81|526|0;2HCK|3.0|X-ray|A:B|79|526|0;3HCK||NMR|A|140|245|0;3NHN|2.61|X-ray|A|72|256|0;3VRY|2.48|X-ray|A:B|81|526|0;3VRZ|2.22|X-ray|A:B|81|526|0;3VS0|2.93|X-ray|A:B|81|526|0;3VS1|2.46|X-ray|A:B|81|526|0;3VS2|2.61|X-ray|A:B|81|526|0;3VS3|2.17|X-ray|A:B|81|526|0;3VS4|2.7…					strand|168|172|0;strand|174|176|0;strand|180|188|0				Domain:SH2				regulation of cell shape (GO:0008360) shared_with:Radixin (P35241)	4.72e-05	focal adhesion (GO:0005925) shared_with:Radixin (P35241)	0.000359
Q8IVT2	Mitotic interactor and substrate of PLK1	MISP	ITGSYSVSESPFFSPI	595	610	0.414	0.823	AKAP2_C|PF15304|325|674|0												Domain:AKAP2_C	Radixin (P35241)	actin binding (GO:0003779) shared_with:Radixin (P35241)	0.000405			focal adhesion (GO:0005925) shared_with:Radixin (P35241)	0.000359
Q15149	Plectin	PLEC	FFDPNTHENLTYRQLL	3649	3664	0.439	0.387			Phosphorylation||||Q15149|3660|3660|0				repeat:Plectin 16|3640|3674|0;region of interest:Globular 2|2756|4684|0								cadherin binding (GO:0045296) shared_with:Radixin (P35241)	0.00021			focal adhesion (GO:0005925) shared_with:Radixin (P35241)	0.000359
Q96ST3	Paired amphipathic helix protein Sin3a	SIN3A	QYSVTPSYQVSAMPQS	55	70	0.444	0.627																	positive regulation of mitotic cell cycle phase transition (GO:1901992) shared_with:Radixin (P35241)	9.18e-06
Q99700	Ataxin-2	ATXN2	AYSPQQFPNQPLVQHV	1040	1055	0.479	0.493							compositionally biased region:Pro-rich|929|1085|0			In isoform 2.|Missing|996|1313|0							regulation of organelle assembly (GO:1902115) shared_with:Radixin (P35241)	6.25e-05
P10914	Interferon regulatory factor 1	IRF1	LYNFQVSPMPSTSEAT	209	224	0.619	0.502			Phosphorylation||||P10914|215|215|0;Phosphorylation||||P10914|219|219|0;Phosphorylation||||P10914|221|221|0														negative regulation of cell-cell adhesion (GO:0022408) shared_with:Radixin (P35241)	5.87e-05
Q96BF6	Nucleus accumbens-associated protein 2	NACC2	SYAVQEKPEPVPLESR	293	308	0.36	0.191			Ubiquitylation||||Q96BF6|299|299|0;Sumoylation|||cross-link:Glycyl lysine isopeptide (Lys-Gly) (interchain with G-Cter in SUMO2)|Q96BF6|299|299|0										Disorder:0.36				regulation of G1/S transition of mitotic cell cycle (GO:2000045) shared_with:Radixin (P35241)	5.57e-05
Q6PCD5	E3 ubiquitin-protein ligase RFWD3	RFWD3	YFQVSRTQPDLPATTY	181	196	0.575	0.701			Phosphorylation||||Q6PCD5|181|181|0														regulation of G1/S transition of mitotic cell cycle (GO:2000045) shared_with:Radixin (P35241)	5.57e-05
Q8WZ42	Titin	TTN	VYSFEVQNPVGKDSCT	8582	8597	0.33	0.154	I-set|PF07679|8513|8602|0									In isoform 3, isoform 9 and isoform 10.|Missing|4474|11851|0;In isoform 6.|Missing|5605|34350|0			Disorder:0.33;Localisation:Secreted;Domain:I-set		actin binding (GO:0003779) shared_with:Radixin (P35241)	0.000405	protein kinase A signaling (GO:0010737) shared_with:Radixin (P35241)	2.67e-07
Q7Z333	Probable helicase senataxin	SETX	AYELSQRSLDYVAQLR	1296	1311	0.393	0.821			Phosphorylation||||Q7Z333|1300|1300|0;Phosphorylation||||Q7Z333|1303|1303|0;Phosphorylation||||Q7Z333|1306|1306|0;Phosphorylation||||Q7Z333|1297|1297|0										Disorder:0.39				regulation of protein complex disassembly (GO:0043244) shared_with:Radixin (P35241)	2.4e-05
Q7Z570	Zinc finger protein 804A	ZNF804A	YTLIHSEENTKDATTV	168	183	0.515	0.335																	regulation of plasma membrane bounded cell projection organization (GO:0120035) shared_with:Radixin (P35241)	0.000812
Q71RC2	La-related protein 4	LARP4	SYQIYDVSGESNSAVS	100	115	0.376	0.312	HTH La-type RNA-binding|Q71RC2|113|202|0			2CQK||NMR|A|113|200|0			region of interest:Interaction with the poly-A tract of mRNA|111|303|0			In isoform 2.|Missing|97|194|0			Disorder:0.38;Domain:HTH La-type RNA-binding				regulation of cell morphogenesis (GO:0022604) shared_with:Radixin (P35241)	0.000454
Q86UR5	Regulating synaptic membrane exocytosis protein 1	RIMS1	MYTLEHNDGSQSDTAV	1405	1420	0.554	0.451			Phosphorylation|ATM,ATR|18669648,25159151,31819260||Q86UR5|1414|1414|0;Phosphorylation||18669648,25159151,31819260||Q86UR5|1407|1407|0;Phosphorylation||28601559,18669648,25159151,31819260|Phosphoserine|Q86UR5|1416|1416|0;Phosphorylation||25159151,31819260||Q86UR5|1418|1418|0							In isoform 11.|Missing|1|1473|0;In isoform 2.|Missing|1040|1692|0;In isoform 6, isoform 7, isoform 8, isoform 9, isoform 10 and isoform 13.|Missing|1284|1455|0							regulation of intracellular transport (GO:0032386) shared_with:Radixin (P35241)	0.000374
P01100	Proto-oncogene c-Fos	FOS	AFTLPLLNDPEPKPSV	238	253	0.599	0.38																	cellular response to hormone stimulus (GO:0032870) shared_with:Radixin (P35241)	0.000283
Q86US8	Telomerase-binding protein EST1A	SMG6	YYKFQNSDNPYYYPRT	498	513	0.479	0.67			Methylation|||Methylation|Q86US8|512|512|0;Phosphorylation||24804581,31819260||Q86US8|509|509|0;Phosphorylation||24804581,31819260||Q86US8|508|508|0				region of interest:Interaction with telomeric DNA|114|503|0			In isoform 2.|Missing|1|1089|0;In isoform 3.|Missing|1|908|0							negative regulation of organelle organization (GO:0010639) shared_with:Radixin (P35241)	0.00026
Q16665	Hypoxia-inducible factor 1-alpha	HIF1A	FYELAHQLPLPHNVSS	37	52	0.33	0.34	bHLH|Q16665|17|70|0			1D7G||Model|D|15|73|0			region of interest:Interaction with TSGA10|1|401|0						Disorder:0.33;Domain:bHLH				positive regulation of cellular catabolic process (GO:0031331) shared_with:Radixin (P35241)	0.000255
A7KAX9	Rho GTPase-activating protein 32	ARHGAP32	DYHVTQLQPYFENGRV	1631	1646	0.394	0.379			Phosphorylation||||A7KAX9|1632|1632|0;Phosphorylation||||A7KAX9|1635|1635|0				region of interest:Interaction with GAB2|1391|1711|0			In isoform 3.|Missing|613|2087|0			Disorder:0.39				regulation of small GTPase mediated signal transduction (GO:0051056) shared_with:Radixin (P35241)	0.000234
Q9H4A3	Serine/threonine-protein kinase WNK1	WNK1	QYPVSQIPISTPHVST	838	853	0.382	0.175										In isoform 4.|AQGQSQGQPSSSSLTGVSSSQPIQHPQQQQGIQQTAPPQQTVQYSLSQTSTSSEATTAQPVSQPQAPQVLPQVSAGKQLPVSQPVPTIQGEPQIPVATQPSVVPVHSGAHFLPVGQPLPTPLLPQYPVSQIPISTPHVSTAQTGFSSLPITMAAGITQPLLTLASSATTAAIPGVSTVVPSQLPTLLQPVTQLPSQVHPQLLQPAVQSMGIPANLGQAAEVPLSSGDVLYQGFPPRLPPQYPGDSNIAPSSNVASVCIHSTVLSPPMPTEVLATPGYFPTVVQPYVESNLLVPMGGVGGQVQVSQPGGSLAQAPTTSSQQAVLE->PRRGRSMSVCVPIFLLLPLCPASLPVLFHPTASTVCTSFSFPPPDCPEETFAEKLSKAL…			Disorder:0.38				negative regulation of hydrolase activity (GO:0051346) shared_with:Radixin (P35241)	0.000201
Q9NU19	TBC1 domain family member 22B	TBC1D22B	YFGFIEQYYDSRNEEH	245	260	0.34	0.199	RabGAP-TBC|PF00566|213|457|0;Rab-GAP TBC|Q9NU19|210|434|0			3DZX|2.3|X-ray|A|178|505|0					helix|238|252|0				Disorder:0.34;Domain:RabGAP-TBC,Rab-GAP TBC				regulation of GTPase activity (GO:0043087) shared_with:Radixin (P35241)	0.000196
P22736	Nuclear receptor subfamily 4 group A member 1	NR4A1	FFSFSPPTGPSPSLAQ	189	204	0.664	0.471			Phosphorylation||||P22736|196|196|0;Phosphorylation||24850871,25159151,31819260||P22736|201|201|0;Phosphorylation|CDK1,CDK2,MAPK1,MAPK3,MAPK8|25159151,28601559,26055452,31819260||P22736|193|193|0;Phosphorylation|CDK1,CDK2,HIPK2,MAPK1,MAPK14,MAPK3,MAPK8|25159151,31819260||P22736|199|199|0														cellular response to growth factor stimulus (GO:0071363) shared_with:Radixin (P35241)	0.000149
O95835	Serine/threonine-protein kinase LATS1	LATS1	THHKALQEIRNSLLPF	73	88	0.584	0.899			Phosphorylation||28601559,23312004,31819260||O95835|84|84|0	4ZRK|2.32|X-ray|E:F:G:H|69|100|0					helix|74|85|0								regulation of actin filament polymerization (GO:0030833) shared_with:Radixin (P35241)	5e-05
O95835	Serine/threonine-protein kinase LATS1	LATS1	LYNISVPGLQTNWPQS	421	436	0.53	0.79																	regulation of actin filament polymerization (GO:0030833) shared_with:Radixin (P35241)	5e-05
P54296	Myomesin-2	MYOM2	TYSVSVSDTDGVSSSF	979	994	0.421	0.16	Ig-like C2-type 3|P54296|904|1002|0												Domain:Ig-like C2-type 3		actin binding (GO:0003779) shared_with:Radixin (P35241)	0.000405
Q969S3	Zinc finger protein 622	ZNF622	LEFADFYDFRSSYPDH	341	356	0.352	0.313	zf-C2H2_2|PF12756|252|354|0		Phosphorylation||||Q969S3|347|347|0;Phosphorylation||||Q969S3|351|351|0;Phosphorylation||||Q969S3|352|352|0;Phosphorylation||||Q969S3|353|353|0										Disorder:0.35;Domain:zf-C2H2_2	Radixin (P35241)
Q8IZU9	Kin of IRRE-like protein 3	KIRREL3	YYSVNTFKEHHSTPTI	637	652	0.458	0.365								topological domain:Cytoplasmic|557|778|0		In isoform 2.|Missing|601|778|0			Localisation:Secreted
P78524	Suppression of tumorigenicity 5 protein	ST5	SYQFPKLDRPTKQMRE	719	734	0.452	0.061	uDENN|PF03456|716|783|0;uDENN|P78524|698|846|0												Domain:uDENN
Q9HAU6	Putative translationally-controlled tumor protein-like protein TPT1P8	TPT1P8	TEDEVTESTIITSVDI	57	72	0.453	0.175	TCTP|PF00838|1|136|0												Domain:TCTP
P24928	DNA-directed RNA polymerase II subunit RPB1	POLR2A	SYSPTSPSYSPTSPSY	1614	1629	0.564	0.145	RNA_pol_Rpb1_R|PF05001|1616|1629|0		Glycosylation|||O-GlcNAc|P24928|1618|1618|0;Phosphorylation||||P24928|1615|1615|0;Phosphorylation|CDK9|14662762,14517250||P24928|1616|1616|0;Phosphorylation||||P24928|1618|1618|0;Phosphorylation|MAPK3,MAPK1|14662762,14517250,12721286||P24928|1619|1619|0;Phosphorylation||||P24928|1621|1621|0	5IY6|7.2|EM|A|1|1970|0;5IY7|8.6|EM|A|1|1970|0;5IY8|7.9|EM|A|1|1970|0;5IY9|6.3|EM|A|1|1970|0;5IYA|5.4|EM|A|1|1970|0;5IYB|3.9|EM|A|1|1970|0;5IYC|3.9|EM|A|1|1970|0;5IYD|3.9|EM|A|1|1970|0			repeat:3|1608|1614|0;repeat:4|1615|1621|0;repeat:5|1622|1628|0;repeat:6|1629|1635|0;region of interest:C-terminal domain (CTD): 52 X 7 AA approximate tandem repeats of Y-[ST]-P-[STQ]-[ST]-P-[SRTEVKGN]|1593|1960|0			In isoform 2.|Missing|567|1970|0			Domain:RNA_pol_Rpb1_R
P24928	DNA-directed RNA polymerase II subunit RPB1	POLR2A	SYSPTSPSYSPTSPSY	1642	1657	0.484	0.108	RNA_pol_Rpb1_R|PF05001|1630|1643|0;RNA_pol_Rpb1_R|PF05001|1644|1657|0			5IY6|7.2|EM|A|1|1970|0;5IY7|8.6|EM|A|1|1970|0;5IY8|7.9|EM|A|1|1970|0;5IY9|6.3|EM|A|1|1970|0;5IYA|5.4|EM|A|1|1970|0;5IYB|3.9|EM|A|1|1970|0;5IYC|3.9|EM|A|1|1970|0;5IYD|3.9|EM|A|1|1970|0			repeat:7|1636|1642|0;repeat:8|1643|1649|0;repeat:9|1650|1656|0;repeat:10|1657|1663|0;region of interest:C-terminal domain (CTD): 52 X 7 AA approximate tandem repeats of Y-[ST]-P-[STQ]-[ST]-P-[SRTEVKGN]|1593|1960|0			In isoform 2.|Missing|567|1970|0			Domain:RNA_pol_Rpb1_R
P24928	DNA-directed RNA polymerase II subunit RPB1	POLR2A	SYSPTSPSYSPTSPSY	1649	1664	0.476	0.104	RNA_pol_Rpb1_R|PF05001|1644|1657|0;RNA_pol_Rpb1_R|PF05001|1658|1671|0			5IY6|7.2|EM|A|1|1970|0;5IY7|8.6|EM|A|1|1970|0;5IY8|7.9|EM|A|1|1970|0;5IY9|6.3|EM|A|1|1970|0;5IYA|5.4|EM|A|1|1970|0;5IYB|3.9|EM|A|1|1970|0;5IYC|3.9|EM|A|1|1970|0;5IYD|3.9|EM|A|1|1970|0			repeat:8|1643|1649|0;repeat:9|1650|1656|0;repeat:10|1657|1663|0;repeat:11|1664|1670|0;region of interest:C-terminal domain (CTD): 52 X 7 AA approximate tandem repeats of Y-[ST]-P-[STQ]-[ST]-P-[SRTEVKGN]|1593|1960|0			In isoform 2.|Missing|567|1970|0			Domain:RNA_pol_Rpb1_R
P24928	DNA-directed RNA polymerase II subunit RPB1	POLR2A	SYSPTSPSYSPTSPSY	1656	1671	0.473	0.098	RNA_pol_Rpb1_R|PF05001|1644|1657|0;RNA_pol_Rpb1_R|PF05001|1658|1671|0			5IY6|7.2|EM|A|1|1970|0;5IY7|8.6|EM|A|1|1970|0;5IY8|7.9|EM|A|1|1970|0;5IY9|6.3|EM|A|1|1970|0;5IYA|5.4|EM|A|1|1970|0;5IYB|3.9|EM|A|1|1970|0;5IYC|3.9|EM|A|1|1970|0;5IYD|3.9|EM|A|1|1970|0			repeat:9|1650|1656|0;repeat:10|1657|1663|0;repeat:11|1664|1670|0;repeat:12|1671|1677|0;region of interest:C-terminal domain (CTD): 52 X 7 AA approximate tandem repeats of Y-[ST]-P-[STQ]-[ST]-P-[SRTEVKGN]|1593|1960|0			In isoform 2.|Missing|567|1970|0			Domain:RNA_pol_Rpb1_R
P24928	DNA-directed RNA polymerase II subunit RPB1	POLR2A	SYSPTSPSYSPTSPSY	1663	1678	0.471	0.092	RNA_pol_Rpb1_R|PF05001|1672|1685|0;RNA_pol_Rpb1_R|PF05001|1658|1671|0			5IY6|7.2|EM|A|1|1970|0;5IY7|8.6|EM|A|1|1970|0;5IY8|7.9|EM|A|1|1970|0;5IY9|6.3|EM|A|1|1970|0;5IYA|5.4|EM|A|1|1970|0;5IYB|3.9|EM|A|1|1970|0;5IYC|3.9|EM|A|1|1970|0;5IYD|3.9|EM|A|1|1970|0			repeat:10|1657|1663|0;repeat:11|1664|1670|0;repeat:12|1671|1677|0;repeat:13|1678|1684|0;region of interest:C-terminal domain (CTD): 52 X 7 AA approximate tandem repeats of Y-[ST]-P-[STQ]-[ST]-P-[SRTEVKGN]|1593|1960|0			In isoform 2.|Missing|567|1970|0			Domain:RNA_pol_Rpb1_R
P24928	DNA-directed RNA polymerase II subunit RPB1	POLR2A	SYSPTSPSYSPTSPSY	1670	1685	0.471	0.088	RNA_pol_Rpb1_R|PF05001|1672|1685|0;RNA_pol_Rpb1_R|PF05001|1658|1671|0			5IY6|7.2|EM|A|1|1970|0;5IY7|8.6|EM|A|1|1970|0;5IY8|7.9|EM|A|1|1970|0;5IY9|6.3|EM|A|1|1970|0;5IYA|5.4|EM|A|1|1970|0;5IYB|3.9|EM|A|1|1970|0;5IYC|3.9|EM|A|1|1970|0;5IYD|3.9|EM|A|1|1970|0			repeat:11|1664|1670|0;repeat:12|1671|1677|0;repeat:13|1678|1684|0;repeat:14|1685|1691|0;region of interest:C-terminal domain (CTD): 52 X 7 AA approximate tandem repeats of Y-[ST]-P-[STQ]-[ST]-P-[SRTEVKGN]|1593|1960|0			In isoform 2.|Missing|567|1970|0			Domain:RNA_pol_Rpb1_R
P24928	DNA-directed RNA polymerase II subunit RPB1	POLR2A	SYSPTSPSYSPTSPSY	1677	1692	0.471	0.087	RNA_pol_Rpb1_R|PF05001|1672|1685|0;RNA_pol_Rpb1_R|PF05001|1686|1699|0			5IY6|7.2|EM|A|1|1970|0;5IY7|8.6|EM|A|1|1970|0;5IY8|7.9|EM|A|1|1970|0;5IY9|6.3|EM|A|1|1970|0;5IYA|5.4|EM|A|1|1970|0;5IYB|3.9|EM|A|1|1970|0;5IYC|3.9|EM|A|1|1970|0;5IYD|3.9|EM|A|1|1970|0			repeat:12|1671|1677|0;repeat:13|1678|1684|0;repeat:14|1685|1691|0;repeat:15|1692|1698|0;region of interest:C-terminal domain (CTD): 52 X 7 AA approximate tandem repeats of Y-[ST]-P-[STQ]-[ST]-P-[SRTEVKGN]|1593|1960|0			In isoform 2.|Missing|567|1970|0			Domain:RNA_pol_Rpb1_R
P24928	DNA-directed RNA polymerase II subunit RPB1	POLR2A	SYSPTSPSYSPTSPSY	1684	1699	0.471	0.087	RNA_pol_Rpb1_R|PF05001|1672|1685|0;RNA_pol_Rpb1_R|PF05001|1686|1699|0			5IY6|7.2|EM|A|1|1970|0;5IY7|8.6|EM|A|1|1970|0;5IY8|7.9|EM|A|1|1970|0;5IY9|6.3|EM|A|1|1970|0;5IYA|5.4|EM|A|1|1970|0;5IYB|3.9|EM|A|1|1970|0;5IYC|3.9|EM|A|1|1970|0;5IYD|3.9|EM|A|1|1970|0			repeat:13|1678|1684|0;repeat:14|1685|1691|0;repeat:15|1692|1698|0;repeat:16|1699|1705|0;region of interest:C-terminal domain (CTD): 52 X 7 AA approximate tandem repeats of Y-[ST]-P-[STQ]-[ST]-P-[SRTEVKGN]|1593|1960|0			In isoform 2.|Missing|567|1970|0			Domain:RNA_pol_Rpb1_R
P24928	DNA-directed RNA polymerase II subunit RPB1	POLR2A	SYSPTSPSYSPTSPSY	1691	1706	0.471	0.087	RNA_pol_Rpb1_R|PF05001|1686|1699|0;RNA_pol_Rpb1_R|PF05001|1700|1713|0			5IY6|7.2|EM|A|1|1970|0;5IY7|8.6|EM|A|1|1970|0;5IY8|7.9|EM|A|1|1970|0;5IY9|6.3|EM|A|1|1970|0;5IYA|5.4|EM|A|1|1970|0;5IYB|3.9|EM|A|1|1970|0;5IYC|3.9|EM|A|1|1970|0;5IYD|3.9|EM|A|1|1970|0			repeat:14|1685|1691|0;repeat:15|1692|1698|0;repeat:16|1699|1705|0;repeat:17|1706|1712|0;region of interest:C-terminal domain (CTD): 52 X 7 AA approximate tandem repeats of Y-[ST]-P-[STQ]-[ST]-P-[SRTEVKGN]|1593|1960|0			In isoform 2.|Missing|567|1970|0			Domain:RNA_pol_Rpb1_R
P24928	DNA-directed RNA polymerase II subunit RPB1	POLR2A	SYSPTSPSYSPTSPSY	1698	1713	0.471	0.087	RNA_pol_Rpb1_R|PF05001|1686|1699|0;RNA_pol_Rpb1_R|PF05001|1700|1713|0;RNA_pol_Rpb1_R|PF05001|1707|1720|0			5IY6|7.2|EM|A|1|1970|0;5IY7|8.6|EM|A|1|1970|0;5IY8|7.9|EM|A|1|1970|0;5IY9|6.3|EM|A|1|1970|0;5IYA|5.4|EM|A|1|1970|0;5IYB|3.9|EM|A|1|1970|0;5IYC|3.9|EM|A|1|1970|0;5IYD|3.9|EM|A|1|1970|0;5M3H|2.5|X-ray|X:Y|1713|1740|0;5M3J|3.5|X-ray|X|1713|1740|0			repeat:15|1692|1698|0;repeat:16|1699|1705|0;repeat:17|1706|1712|0;repeat:18|1713|1719|0;region of interest:C-terminal domain (CTD): 52 X 7 AA approximate tandem repeats of Y-[ST]-P-[STQ]-[ST]-P-[SRTEVKGN]|1593|1960|0			In isoform 2.|Missing|567|1970|0			Domain:RNA_pol_Rpb1_R
P24928	DNA-directed RNA polymerase II subunit RPB1	POLR2A	SYSPTSPSYSPTSPSY	1705	1720	0.471	0.088	RNA_pol_Rpb1_R|PF05001|1714|1727|0;RNA_pol_Rpb1_R|PF05001|1700|1713|0;RNA_pol_Rpb1_R|PF05001|1707|1720|0			5IY6|7.2|EM|A|1|1970|0;5IY7|8.6|EM|A|1|1970|0;5IY8|7.9|EM|A|1|1970|0;5IY9|6.3|EM|A|1|1970|0;5IYA|5.4|EM|A|1|1970|0;5IYB|3.9|EM|A|1|1970|0;5IYC|3.9|EM|A|1|1970|0;5IYD|3.9|EM|A|1|1970|0;5M3H|2.5|X-ray|X:Y|1713|1740|0;5M3J|3.5|X-ray|X|1713|1740|0			repeat:16|1699|1705|0;repeat:17|1706|1712|0;repeat:18|1713|1719|0;repeat:19|1720|1726|0;region of interest:C-terminal domain (CTD): 52 X 7 AA approximate tandem repeats of Y-[ST]-P-[STQ]-[ST]-P-[SRTEVKGN]|1593|1960|0			In isoform 2.|Missing|567|1970|0			Domain:RNA_pol_Rpb1_R
P24928	DNA-directed RNA polymerase II subunit RPB1	POLR2A	SYSPTSPSYSPTSPSY	1712	1727	0.475	0.091	RNA_pol_Rpb1_R|PF05001|1714|1727|0;RNA_pol_Rpb1_R|PF05001|1700|1713|0;RNA_pol_Rpb1_R|PF05001|1707|1720|0;RNA_pol_Rpb1_R|PF05001|1721|1734|0			5IY6|7.2|EM|A|1|1970|0;5IY7|8.6|EM|A|1|1970|0;5IY8|7.9|EM|A|1|1970|0;5IY9|6.3|EM|A|1|1970|0;5IYA|5.4|EM|A|1|1970|0;5IYB|3.9|EM|A|1|1970|0;5IYC|3.9|EM|A|1|1970|0;5IYD|3.9|EM|A|1|1970|0;5M3H|2.5|X-ray|X:Y|1713|1740|0;5M3J|3.5|X-ray|X|1713|1740|0			repeat:17|1706|1712|0;repeat:18|1713|1719|0;repeat:19|1720|1726|0;repeat:20|1727|1733|0;region of interest:C-terminal domain (CTD): 52 X 7 AA approximate tandem repeats of Y-[ST]-P-[STQ]-[ST]-P-[SRTEVKGN]|1593|1960|0		strand|1722|1724|0	In isoform 2.|Missing|567|1970|0			Domain:RNA_pol_Rpb1_R
P24928	DNA-directed RNA polymerase II subunit RPB1	POLR2A	SYSPTSPSYSPTSPSY	1719	1734	0.481	0.095	RNA_pol_Rpb1_R|PF05001|1714|1727|0;RNA_pol_Rpb1_R|PF05001|1707|1720|0;RNA_pol_Rpb1_R|PF05001|1721|1734|0;RNA_pol_Rpb1_R|PF05001|1728|1741|0			5IY6|7.2|EM|A|1|1970|0;5IY7|8.6|EM|A|1|1970|0;5IY8|7.9|EM|A|1|1970|0;5IY9|6.3|EM|A|1|1970|0;5IYA|5.4|EM|A|1|1970|0;5IYB|3.9|EM|A|1|1970|0;5IYC|3.9|EM|A|1|1970|0;5IYD|3.9|EM|A|1|1970|0;5M3H|2.5|X-ray|X:Y|1713|1740|0;5M3J|3.5|X-ray|X|1713|1740|0			repeat:18|1713|1719|0;repeat:19|1720|1726|0;repeat:20|1727|1733|0;repeat:21|1734|1740|0;region of interest:C-terminal domain (CTD): 52 X 7 AA approximate tandem repeats of Y-[ST]-P-[STQ]-[ST]-P-[SRTEVKGN]|1593|1960|0		strand|1722|1724|0	In isoform 2.|Missing|567|1970|0			Domain:RNA_pol_Rpb1_R
P24928	DNA-directed RNA polymerase II subunit RPB1	POLR2A	SYSPTSPSYSPTSPSY	1726	1741	0.492	0.099	RNA_pol_Rpb1_R|PF05001|1735|1748|0;RNA_pol_Rpb1_R|PF05001|1714|1727|0;RNA_pol_Rpb1_R|PF05001|1721|1734|0;RNA_pol_Rpb1_R|PF05001|1728|1741|0			5IY6|7.2|EM|A|1|1970|0;5IY7|8.6|EM|A|1|1970|0;5IY8|7.9|EM|A|1|1970|0;5IY9|6.3|EM|A|1|1970|0;5IYA|5.4|EM|A|1|1970|0;5IYB|3.9|EM|A|1|1970|0;5IYC|3.9|EM|A|1|1970|0;5IYD|3.9|EM|A|1|1970|0;5M3H|2.5|X-ray|X:Y|1713|1740|0;5M3J|3.5|X-ray|X|1713|1740|0			repeat:19|1720|1726|0;repeat:20|1727|1733|0;repeat:21|1734|1740|0;repeat:22|1741|1747|0;region of interest:C-terminal domain (CTD): 52 X 7 AA approximate tandem repeats of Y-[ST]-P-[STQ]-[ST]-P-[SRTEVKGN]|1593|1960|0			In isoform 2.|Missing|567|1970|0			Domain:RNA_pol_Rpb1_R
P24928	DNA-directed RNA polymerase II subunit RPB1	POLR2A	SYSPTSPSYSPTSPSY	1789	1804	0.529	0.124	RNA_pol_Rpb1_R|PF05001|1778|1790|0;RNA_pol_Rpb1_R|PF05001|1784|1797|0;RNA_pol_Rpb1_R|PF05001|1791|1804|0;RNA_pol_Rpb1_R|PF05001|1798|1811|0			2GHQ|2.05|X-ray|C:D|1795|1803|0;2GHT|1.8|X-ray|C:D|1796|1803|0;2LTO||NMR|B|1804|1816|0;3D9K|2.2|X-ray|Y:Z|1790|1803|0;3D9L|2.2|X-ray|Y:Z|1790|1803|0;3D9M|1.75|X-ray|Y:Z|1790|1803|0;3D9N|1.6|X-ray|Y:Z|1790|1803|0;3D9O|2.0|X-ray|Z|1790|1803|0;3D9P|2.1|X-ray|Y:Z|1790|1803|0;4JXT|1.9|X-ray|B|1787|1805|0;5IY6|7.2|EM|A|1|1970|0;5IY7|8.6|EM|A|1|1970|0;5IY8|7.9|EM|A|1|1970|0;5IY9|6.3|EM|A|1|1970|0;5IYA|5…			repeat:28|1783|1789|0;repeat:29|1790|1796|0;repeat:30|1797|1803|0;repeat:31|1804|1810|0;region of interest:C-terminal domain (CTD): 52 X 7 AA approximate tandem repeats of Y-[ST]-P-[STQ]-[ST]-P-[SRTEVKGN]|1593|1960|0			In isoform 2.|Missing|567|1970|0			Domain:RNA_pol_Rpb1_R
Q99543	DnaJ homolog subfamily C member 2	DNAJC2	FTPWTTEEQKLLEQAL	551	566	0.49	0.361	Myb_DNA-binding|PF00249|552|600|0;SANT 2|Q99543|549|604|0		Phosphorylation||25159151,31819260||Q99543|556|556|0	2M2E||NMR|A|551|621|0					helix|556|568|0				Domain:Myb_DNA-binding,SANT 2
Q9H9V9	JmjC domain-containing protein 4	JMJD4	YDVTSPALCDTHLHPR	274	289	0.452	0.116	JmjC|PF02373|222|330|0;JmjC|Q9H9V9|188|347|0												Domain:JmjC
Q9UDY4	DnaJ homolog subfamily B member 4	DNAJB4	AYEVLSDPKKREIYDQ	51	66	0.432	0.304	DnaJ|PF00226|4|65|0;J|Q9UDY4|2|70|0												Domain:J,DnaJ
Q96L91	E1A-binding protein p400	EP400	SYQIQQLMNRSPATGQ	55	70	0.606	0.846	EP400_N|PF15790|1|505|0												Domain:EP400_N
P60606	Cortexin-1	CTXN1	MSATWTLSPEPLPPST	1	16	0.717	0.062	Cortexin|PF11057|7|82|0		Phosphorylation||||P60606|15|15|0;Phosphorylation||||P60606|16|16|0										Domain:Cortexin
Q6UW60	Proprotein convertase subtilisin/kexin type 4	PCSK4	PDLWANYDPLASYDFN	166	181	0.39	0.391	Peptidase_S8|PF00082|149|432|0;Peptidase S8|Q6UW60|153|439|0									In isoform 2.|Missing|1|513|0			Disorder:0.39;Domain:Peptidase S8,Peptidase_S8
O60330	Protocadherin gamma-A12	PCDHGA12	QFTLQHVPDYRQNVYI	882	897	0.388	0.858	Cadherin_tail|PF15974|810|932|0		Phosphorylation||||O60330|891|891|0;Phosphorylation||||O60330|896|896|0					topological domain:Cytoplasmic|714|932|0		In isoform 2.|Missing|821|932|0			Disorder:0.39;Domain:Cadherin_tail
Q9UN70	Protocadherin gamma-C3	PCDHGC3	QFTLQHVPDYRQNVYI	884	899	0.388	0.87	Cadherin_tail|PF15974|812|934|0		Phosphorylation||26378887,27259358,31819260||Q9UN70|893|893|0;Phosphorylation||26378887,31819260||Q9UN70|898|898|0					topological domain:Cytoplasmic|715|934|0		In isoform 2.|Missing|864|934|0			Disorder:0.39;Domain:Cadherin_tail
Q9UN71	Protocadherin gamma-B4	PCDHGB4	QFTLQHVPDYRQNVYI	873	888	0.388	0.862	Cadherin_tail|PF15974|801|923|0		Phosphorylation||||Q9UN71|882|882|0;Phosphorylation||||Q9UN71|887|887|0					topological domain:Cytoplasmic|711|923|0		In isoform 2.|Missing|804|923|0			Disorder:0.39;Domain:Cadherin_tail
Q9Y5F6	Protocadherin gamma-C5	PCDHGC5	QFTLQHVPDYRQNVYI	894	909	0.388	0.876	Cadherin_tail|PF15974|822|944|0		Phosphorylation||||Q9Y5F6|903|903|0;Phosphorylation||||Q9Y5F6|908|908|0					topological domain:Cytoplasmic|715|944|0		In isoform 2.|Missing|879|944|0			Disorder:0.39;Domain:Cadherin_tail
Q9Y5F7	Protocadherin gamma-C4	PCDHGC4	QFTLQHVPDYRQNVYI	888	903	0.388	0.861	Cadherin_tail|PF15974|816|938|0		Phosphorylation||||Q9Y5F7|897|897|0;Phosphorylation||||Q9Y5F7|902|902|0					topological domain:Cytoplasmic|714|938|0		In isoform 2.|Missing|872|938|0			Disorder:0.39;Domain:Cadherin_tail
Q9Y5F8	Protocadherin gamma-B7	PCDHGB7	QFTLQHVPDYRQNVYI	879	894	0.388	0.858	Cadherin_tail|PF15974|807|929|0		Phosphorylation||||Q9Y5F8|888|888|0;Phosphorylation||||Q9Y5F8|893|893|0					topological domain:Cytoplasmic|713|929|0		In isoform 2.|Missing|809|929|0			Disorder:0.39;Domain:Cadherin_tail
Q9Y5F9	Protocadherin gamma-B6	PCDHGB6	QFTLQHVPDYRQNVYI	880	895	0.388	0.875	Cadherin_tail|PF15974|808|930|0		Phosphorylation||||Q9Y5F9|889|889|0;Phosphorylation||||Q9Y5F9|894|894|0					topological domain:Cytoplasmic|713|930|0		In isoform 2.|Missing|821|930|0			Disorder:0.39;Domain:Cadherin_tail
Q9Y5G0	Protocadherin gamma-B5	PCDHGB5	QFTLQHVPDYRQNVYI	873	888	0.388	0.867	Cadherin_tail|PF15974|801|923|0		Phosphorylation||||Q9Y5G0|882|882|0;Phosphorylation||||Q9Y5G0|887|887|0					topological domain:Cytoplasmic|709|923|0		In isoform 2.|Missing|819|923|0			Disorder:0.39;Domain:Cadherin_tail
Q9Y5G1	Protocadherin gamma-B3	PCDHGB3	QFTLQHVPDYRQNVYI	879	894	0.388	0.878	Cadherin_tail|PF15974|807|929|0		Phosphorylation||||Q9Y5G1|888|888|0;Phosphorylation||||Q9Y5G1|893|893|0					topological domain:Cytoplasmic|713|929|0		In isoform 2.|Missing|815|929|0			Disorder:0.39;Domain:Cadherin_tail
Q9Y5G2	Protocadherin gamma-B2	PCDHGB2	QFTLQHVPDYRQNVYI	881	896	0.388	0.854	Cadherin_tail|PF15974|809|931|0		Phosphorylation||||Q9Y5G2|890|890|0;Phosphorylation||||Q9Y5G2|895|895|0					topological domain:Cytoplasmic|713|931|0		In isoform 2.|Missing|812|931|0			Disorder:0.39;Domain:Cadherin_tail
Q9Y5G3	Protocadherin gamma-B1	PCDHGB1	QFTLQHVPDYRQNVYI	877	892	0.388	0.866	Cadherin_tail|PF15974|805|927|0		Phosphorylation||||Q9Y5G3|886|886|0;Phosphorylation||||Q9Y5G3|891|891|0					topological domain:Cytoplasmic|709|927|0		In isoform 2.|Missing|811|927|0			Disorder:0.39;Domain:Cadherin_tail
Q9Y5G4	Protocadherin gamma-A9	PCDHGA9	QFTLQHVPDYRQNVYI	882	897	0.388	0.862	Cadherin_tail|PF15974|810|932|0		Phosphorylation||||Q9Y5G4|891|891|0;Phosphorylation||||Q9Y5G4|896|896|0					topological domain:Cytoplasmic|714|932|0		In isoform 2.|Missing|829|932|0			Disorder:0.39;Domain:Cadherin_tail
Q9Y5G5	Protocadherin gamma-A8	PCDHGA8	QFTLQHVPDYRQNVYI	882	897	0.388	0.871	Cadherin_tail|PF15974|810|932|0		Phosphorylation||||Q9Y5G5|891|891|0;Phosphorylation||||Q9Y5G5|896|896|0					topological domain:Cytoplasmic|714|932|0		In isoform 2.|Missing|821|932|0			Disorder:0.39;Domain:Cadherin_tail
Q9Y5G6	Protocadherin gamma-A7	PCDHGA7	QFTLQHVPDYRQNVYI	882	897	0.388	0.861	Cadherin_tail|PF15974|810|932|0		Phosphorylation||||Q9Y5G6|891|891|0;Phosphorylation||||Q9Y5G6|896|896|0					topological domain:Cytoplasmic|714|932|0		In isoform 2.|Missing|818|932|0			Disorder:0.39;Domain:Cadherin_tail
Q9Y5G7	Protocadherin gamma-A6	PCDHGA6	QFTLQHVPDYRQNVYI	882	897	0.388	0.871	Cadherin_tail|PF15974|810|932|0		Phosphorylation||||Q9Y5G7|891|891|0;Phosphorylation||||Q9Y5G7|896|896|0					topological domain:Cytoplasmic|714|932|0		In isoform 2.|Missing|819|932|0			Disorder:0.39;Domain:Cadherin_tail
Q9Y5G8	Protocadherin gamma-A5	PCDHGA5	QFTLQHVPDYRQNVYI	881	896	0.388	0.874	Cadherin_tail|PF15974|809|931|0		Phosphorylation||||Q9Y5G8|890|890|0;Phosphorylation||||Q9Y5G8|895|895|0					topological domain:Cytoplasmic|714|931|0		In isoform 2.|Missing|814|931|0			Disorder:0.39;Domain:Cadherin_tail
Q9Y5G9	Protocadherin gamma-A4	PCDHGA4	QFTLQHVPDYRQNVYI	912	927	0.388	0.87	Cadherin_tail|PF15974|809|931|0		Phosphorylation||||Q9Y5G9|921|921|0;Phosphorylation||||Q9Y5G9|926|926|0					topological domain:Cytoplasmic|745|962|0		In isoform 2.|Missing|852|962|0			Disorder:0.39;Domain:Cadherin_tail
Q9Y5H0	Protocadherin gamma-A3	PCDHGA3	QFTLQHVPDYRQNVYI	882	897	0.388	0.86	Cadherin_tail|PF15974|810|932|0		Phosphorylation||||Q9Y5H0|891|891|0;Phosphorylation||||Q9Y5H0|896|896|0					topological domain:Cytoplasmic|714|932|0		In isoform 2.|Missing|830|932|0			Disorder:0.39;Domain:Cadherin_tail
Q9Y5H1	Protocadherin gamma-A2	PCDHGA2	QFTLQHVPDYRQNVYI	882	897	0.388	0.87	Cadherin_tail|PF15974|810|932|0		Phosphorylation||||Q9Y5H1|891|891|0;Phosphorylation||||Q9Y5H1|896|896|0					topological domain:Cytoplasmic|714|932|0		In isoform 2.|Missing|824|932|0			Disorder:0.39;Domain:Cadherin_tail
Q9Y5H2	Protocadherin gamma-A11	PCDHGA11	QFTLQHVPDYRQNVYI	885	900	0.388	0.866	Cadherin_tail|PF15974|813|935|0		Phosphorylation||||Q9Y5H2|894|894|0;Phosphorylation||||Q9Y5H2|899|899|0					topological domain:Cytoplasmic|715|935|0		In isoform 2.|Missing|838|935|0			Disorder:0.39;Domain:Cadherin_tail
Q9Y5H3	Protocadherin gamma-A10	PCDHGA10	QFTLQHVPDYRQNVYI	886	901	0.388	0.864	Cadherin_tail|PF15974|814|936|0		Phosphorylation||||Q9Y5H3|895|895|0;Phosphorylation||||Q9Y5H3|900|900|0					topological domain:Cytoplasmic|718|936|0		In isoform 2.|Missing|851|936|0			Disorder:0.39;Domain:Cadherin_tail
Q9Y5H4	Protocadherin gamma-A1	PCDHGA1	QFTLQHVPDYRQNVYI	881	896	0.388	0.868	Cadherin_tail|PF15974|809|931|0		Phosphorylation||||Q9Y5H4|890|890|0;Phosphorylation||||Q9Y5H4|895|895|0					topological domain:Cytoplasmic|714|931|0		In isoform 2.|Missing|824|931|0			Disorder:0.39;Domain:Cadherin_tail
Q92858	Protein atonal homolog 1	ATOH1	QYLLHSPELGASEAAA	79	94	0.393	0.695			Phosphorylation|CDK1,MAPK1,MAPK3,MAPK8|23312004,31819260||Q92858|84|84|0										Disorder:0.39
Q6ZVL6	UPF0606 protein KIAA1549L	KIAA1549L	YYDFPAVETSKGLTER	1417	1432	0.378	0.52	DUF3827|PF12877|931|1569|0		Phosphorylation||||Q6ZVL6|1417|1417|0;Phosphorylation||||Q6ZVL6|1418|1418|0							In isoform 2.|Missing|1230|1849|0			Disorder:0.38;Domain:DUF3827
Q9HBV1	Popeye domain-containing protein 3	POPDC3	FYQMSTPEIRRSPLTQ	265	280	0.383	0.036			Phosphorylation|CDK1,MAPK8|26378887,31819260||Q9HBV1|276|276|0;Phosphorylation|CDK1,MAPK8|25850435,27107777,31819260||Q9HBV1|270|270|0										Disorder:0.38
Q86UW9	Probable E3 ubiquitin-protein ligase DTX2	DTX2	YTVNYTTHTQTNKTSS	152	167	0.368	0.149	WWE 2|Q86UW9|98|174|0;WWE|PF02825|109|174|0		Phosphorylation||||Q86UW9|153|153|0;Phosphorylation||||Q86UW9|156|156|0										Disorder:0.37;Domain:WWE,WWE 2
A6NNM8	Tubulin polyglutamylase TTLL13P	TTLL13P	PERVASDSWTECTLPS	766	781	0.369	0.171										In isoform 2.|Missing|460|815|0			Disorder:0.37
P29074	Tyrosine-protein phosphatase non-receptor type 4	PTPN4	NLSGYLSDYSFIPNQP	166	181	0.362	0.21	FERM_M|PF00373|113|222|0;FERM|P29074|29|312|0												Disorder:0.36;Domain:FERM,FERM_M
Q14938	Nuclear factor 1 X-type	NFIX	NFSLADLESPSYYNIN	242	257	0.347	0.678	CTF_NFI|PF00859|213|502|0		Phosphorylation||||Q14938|244|244|0;Phosphorylation||||Q14938|250|250|0;Phosphorylation||||Q14938|253|253|0										Disorder:0.35;Domain:CTF_NFI
Q9Y4K1	Beta/gamma crystallin domain-containing protein 1	CRYBG1	SFVLPVESTQDVSSQV	551	566	0.354	0.526			Phosphorylation||||Q9Y4K1|551|551|0							In isoform 2.|Missing|27|1207|0			Disorder:0.35
P56181	NADH dehydrogenase [ubiquinone] flavoprotein 3, mitochondrial	NDUFV3	TYTFLDLNLELSKFRM	81	96	0.343	0.949	NDUFV3|PF15880|67|101|0			5XTB|3.4|EM|K|74|106|0;5XTD|3.7|EM|K|74|106|0;5XTH|3.9|EM|K|74|106|0;5XTI|17.4|EM|BK:K|74|106|0					helix|83|90|0;helix|91|94|0				Disorder:0.34;Domain:NDUFV3
Q8N2C7	Protein unc-80 homolog	UNC80	NFTLPSPVLGMPSVPM	1678	1693	0.333	0.213										In isoform 5 and isoform 6.|Missing|1|2554|0;In isoform 3.|Missing|321|3258|0			Disorder:0.33
Q9UH90	F-box only protein 40	FBXO40	TYNFEPEQFSSGTVLA	430	445	0.334	0.106													Disorder:0.33
P49005	DNA polymerase delta subunit 2	POLD2	FDPTNYTLPQQPLHPC	299	314	0.32	0.092	DNA_pol_E_B|PF04042|196|412|0			3E0J|3.0|X-ray|A:C:E:G|1|469|0					strand|300|302|0;strand|304|307|0				Disorder:0.32;Surface accessibility:18.56%;Domain:DNA_pol_E_B
Q14643	Inositol 1,4,5-trisphosphate receptor type 1	ITPR1	VYSLVSVPEGNDISSI	352	367	0.316	0.392	MIR|PF02815|232|433|0		Phosphorylation|Fyn|14761954||Q14643|353|353|0					topological domain:Cytoplasmic|1|2282|0					Disorder:0.32;Domain:MIR
Q96TA0	Putative protocadherin beta-18	PCDHB18P	SYTLFVRENNSPALHI	402	417	0.315	0.316	Cadherin|PF00028|403|499|0;Cadherin 5|Q96TA0|399|508|0												Disorder:0.32;Domain:Cadherin,Cadherin 5
Q6PJT7	Zinc finger CCCH domain-containing protein 14	ZC3H14	YYDMESMVHADTRSFI	453	468	0.319	0.708			Phosphorylation||||Q6PJT7|453|453|0;Phosphorylation||||Q6PJT7|454|454|0;Phosphorylation||||Q6PJT7|458|458|0							In isoform 8.|Missing|1|454|0;In isoform 3 and isoform 10.|Missing|427|582|0;In isoform 4, isoform 6 and isoform 11.|Missing|452|582|0;In isoform 8.|DMESMVHADTRSFILKKPKLSEEVVVAPNQESGMKTADSLRVLSGHLMQTRDLVQPDKPASPKFIVTLDGVPSPPGYMSDQEEDMCFEGMKPVNQTAASNKGLRGLLHPQQLHLLSRQLEDPNGSFSN->MRMSSKFPSPPLPIFLPPEPVDLGSITSSSCSLNELDNISHLLRKISADINEIKGMKAAILTVEANLFDLNVRVSKNEAKISSLEVKMNEYSTTYECNRQFEDQEEDTESQSRTTDVKII…			Disorder:0.32
P57082	T-box transcription factor TBX4	TBX4	SYSVQTMETVPYQPFP	428	443	0.31	0.357													Disorder:0.31
P14384	Carboxypeptidase M	CPM	YYSIGRENYNQYDLNR	139	154	0.299	0.228	Peptidase_M14|PF00246|28|303|0		Other|||disulfide bond|P14384|138|285|0	1UWY|3.0|X-ray|A|18|443|0									Disorder:0.3;Surface accessibility:43.69%;Localisation:Secreted;Domain:Peptidase_M14
Q8N813	Putative uncharacterized protein C3orf56	C3orf56	TYSLASPTLGGATSSH	137	152	0.295	0.042													Disorder:0.29
O00167	Eyes absent homolog 2	EYA2	TYVLQEASHNVPNQSS	201	216	0.552	0.597
O60732	Melanoma-associated antigen C1	MAGEC1	PVSSFFSYTLASLLQS	778	793	0.502	0.93										In isoform 2.|Missing|1|933|0
O75603	Chorion-specific transcription factor GCMb	GCM2	SYELANPGYTNSSPYP	274	289	0.416	0.166
O95359	Transforming acidic coiled-coil-containing protein 2	TACC2	PTEELDYRNSYEIEYM	2513	2528	0.423	0.665			Phosphorylation||||O95359|2519|2519|0;Phosphorylation||||O95359|2522|2522|0
P20930	Filaggrin	FLG	LYQVSTHEQSESAHGR	1766	1781	0.762	0.858			Phosphorylation||||P20930|1767|1767|0;Phosphorylation||||P20930|1770|1770|0;Phosphorylation||||P20930|1771|1771|0				compositionally biased region:Ser-rich|260|3955|0
P20930	Filaggrin	FLG	LYQVSTHEQSESTHGQ	2091	2106	0.746	0.796			Phosphorylation||||P20930|2092|2092|0		stop gained - Clinical significance:Pathogenic|Y->*|RCV000760881|2092|2092|0		compositionally biased region:Ser-rich|260|3955|0
P20930	Filaggrin	FLG	LYQVSTHEQSESAHGR	2415	2430	0.722	0.849			Phosphorylation||||P20930|2416|2416|0;Phosphorylation||||P20930|2419|2419|0;Phosphorylation||||P20930|2420|2420|0		stop gained - Clinical significance:Pathogenic|Q->*|RCV000434890|2417|2417|0;stop gained - Clinical significance:Pathogenic|E->*|RCV000255031|2422|2422|0;missense - Clinical significance:Pathogenic|E->K|rs374588791|2422|2422|0;frameshift - Clinical significance:Pathogenic|Q->*|RCV000256154|2423|2423|0		compositionally biased region:Ser-rich|260|3955|0
P20930	Filaggrin	FLG	LYQVSTHEQSESAHGR	3387	3402	0.731	0.836			Phosphorylation||||P20930|3388|3388|0;Phosphorylation||||P20930|3391|3391|0;Phosphorylation||||P20930|3392|3392|0		frameshift - Clinical significance:Pathogenic|E->*|RCV000478664|3397|3397|0		compositionally biased region:Ser-rich|260|3955|0
P20930	Filaggrin	FLG	LYQVSTHEQSESAHGR	3711	3726	0.737	0.908			Phosphorylation||||P20930|3712|3712|0;Phosphorylation||||P20930|3715|3715|0;Phosphorylation||||P20930|3716|3716|0;Phosphorylation||||P20930|3722|3722|0				compositionally biased region:Ser-rich|260|3955|0
P35398	Nuclear receptor ROR-alpha	RORA	TYNISANGLTELHDDL	185	200	0.549	0.729							region of interest:Hinge|139|271|0
Q03164	Histone-lysine N-methyltransferase 2A	KMT2A	LGQNTSTSSNLQRTVV	2256	2271	0.561	0.469
Q15032	R3H domain-containing protein 1	R3HDM1	YYSVIPPGQQNNLSSS	772	787	0.489	0.611
Q16621	Transcription factor NF-E2 45 kDa subunit	NFE2	NYTLPAAETPLALEPS	193	208	0.485	0.519			Phosphorylation||||Q16621|194|194|0				region of interest:Transactivation domain|1|206|0
Q2KHR3	Glutamine and serine-rich protein 1	QSER1	TFCPPPLPKPSSTTPT	1186	1201	0.69	0.524			Phosphorylation|CDK1,CDK2,CDK4,MAPK1,MAPK14,MAPK3,MAPK8|25159151,25827581,26055452,31819260||Q2KHR3|1199|1199|0;Phosphorylation||31819260||Q2KHR3|1196|1196|0;Phosphorylation||31819260||Q2KHR3|1198|1198|0;Phosphorylation||25159151,31819260||Q2KHR3|1197|1197|0
Q2LD37	Uncharacterized protein KIAA1109	KIAA1109	EWTLDQPVSQTRTTAI	1603	1618	0.416	0.176										In isoform 5.|Missing|985|5005|0
Q5H9K5	Zinc finger matrin-type protein 1	ZMAT1	SLNQQENNSGSYSVES	500	515	0.556	0.471
Q5TAQ9	DDB1- and CUL4-associated factor 8	DCAF8	EDTGHYSINDENRVHD	82	97	0.745	0.776
Q6N021	Methylcytosine dioxygenase TET2	TET2	KSQMYQVEMNQGQSQG	630	645	0.583	0.519							compositionally biased region:Gln-rich|591|969|0
Q6S9Z5	Zinc finger protein 474	ZNF474	SSSGSYSLQATNEAAF	143	158	0.485	0.309
Q86SP6	Probable G-protein coupled receptor 149	GPR149	SYSLFLPTSNPDGDIN	671	686	0.416	0.587								topological domain:Cytoplasmic|364|731|0
Q8N0W7	Fragile X mental retardation 1 neighbor protein	FMR1NB	TYELAATESNPESSHP	28	43	0.558	0.133								topological domain:Cytoplasmic|1|68|0
Q8TF21	Ankyrin repeat domain-containing protein 24	ANKRD24	LSLLENERENTSYDVT	395	410	0.519	0.404							coiled-coil region|320|517|0
Q96BA8	Cyclic AMP-responsive element-binding protein 3-like protein 1	CREB3L1	SYSLSGDSAPQSPLVP	87	102	0.635	0.424								topological domain:Cytoplasmic|1|374|0
Q96BD5	PHD finger protein 21A	PHF21A	TFTFPAPVQPVSLPSP	464	479	0.663	0.372			Phosphorylation||||Q96BD5|478|478|0							In isoform 2.|GRPPKYNAVLGFGALTPTSPQSSHPDSPENEKTETTFTFPAPVQPVSLPSPTSTD->ANEEHWPK|429|483|0
Q99614	Tetratricopeptide repeat protein 1	TTC1	QDSSTGSYSINFVQNP	273	288	0.515	0.366			Phosphorylation||||Q99614|281|281|0;Phosphorylation||25159151,31819260||Q99614|280|280|0;Phosphorylation||31819260||Q99614|277|277|0;Phosphorylation||31819260||Q99614|275|275|0;Phosphorylation||31819260||Q99614|276|276|0;Phosphorylation||31819260||Q99614|279|279|0
Q9BWV1	Brother of CDO	BOC	LYTLPDDSTHQLLQPH	1000	1015	0.613	0.753								topological domain:Cytoplasmic|877|1114|0
Q9H4I2	Zinc fingers and homeoboxes protein 3	ZHX3	SFSPSSKVPEVTCIPT	575	590	0.411	0.404			Phosphorylation||25159151,28601559,31819260||Q9H4I2|580|580|0;Phosphorylation|CDK1,CDK2,HIPK2,MAPK1,MAPK3,MAPK8|25159151,28601559,31819260||Q9H4I2|577|577|0
Q9HBZ2	Aryl hydrocarbon receptor nuclear translocator 2	ARNT2	SSYDLSQVPVPNLPAG	457	472	0.482	0.247
Q9NRA8	Eukaryotic translation initiation factor 4E transporter	EIF4ENIF1	TPQNVPSRSGLPHMHS	924	939	0.717	0.48			Phosphorylation||||Q9NRA8|924|924|0
Q9P1A6	Disks large-associated protein 2	DLGAP2	QYSWSPTQHFNEERYS	59	74	0.658	0.446										In isoform 3.|Missing|1|79|0
Q9P203	BTB/POZ domain-containing protein 7	BTBD7	QEYPDFYDFSNAACRP	940	955	0.553	0.886										In isoform 3.|Missing|411|1132|0
Q9UPW0	Forkhead box protein J3	FOXJ3	SYTPVTSHPESVSQSL	250	265	0.605	0.265
Q9Y5V3	Melanoma-associated antigen D1	MAGED1	TYNFSQSLNANDLANS	160	175	0.485	0.82			Phosphorylation||||Q9Y5V3|160|160|0;Phosphorylation||||Q9Y5V3|166|166|0;Phosphorylation||25394399,31819260||Q9Y5V3|161|161|0;Phosphorylation||26144840,31819260||Q9Y5V3|175|175|0
Q9Y698	Voltage-dependent calcium channel gamma-2 subunit	CACNG2	MYTLSRDPLKAATTPT	270	285	0.449	0.469			Phosphorylation|||Phosphotyrosine|Q9Y698|271|271|0

## Sheet: C. Ligands with shared GO terms
Table S2. Ligands that share GO terms with radixin that are unlikely to occur by chance.
ProteinAcc	ProteinName	GeneName	Hit	SeqStart	SeqStop	IUPred	Anchor	Domain	Motif	Modification	Structure	SNP	Mutagenesis	Region	Topology	SecondaryStructure	Isoform	Switch	Other	Warnings	Shared_interaction	Shared_function_terms	Shared_function_sig	Shared_process_terms	Shared_process_sig	Shared_localisation_terms	Shared_localisation_sig
Q8WUM4	Programmed cell death 6-interacting protein	PDCD6IP	SYPFPQPPQQSYYPQQ	853	868	0.892	0.297						mutagenesis site:Loss of homoologimerization and reduced TSG101-binding: decreased HIV-1 release: no effect on cytokinesis. Almost complete loss of TSG101-binding and impaired cytokinesis: when associated with 717-A--A-720.|PSYP->ASAA|852|855|0;mutagenesis site:Loss of homooligomerization: reduced TSG101-binding: impaired HIV-1 release.|YY->AA|864|865|0	region of interest:Interaction with EIAV p9|176|868|0;region of interest:Interaction with SDCBP|418|868|0;region of interest:Self-association|503|868|0;region of interest:Essential to promote virus budding|864|868|0;compositionally biased region:Pro-rich|717|860|0			In isoform 3.|Missing|272|868|0							regulation of organelle assembly (GO:1902115) shared_with:Radixin (P35241)	6.25e-05	myelin sheath (GO:0043209) shared_with:Radixin (P35241)	5.21e-05
Q8IZT6	Abnormal spindle-like microcephaly-associated protein	ASPM	YYSFIKQNNPKFSAVQ	461	476	0.367	0.726			Phosphorylation||||Q8IZT6|461|461|0;Phosphorylation||||Q8IZT6|462|462|0;Phosphorylation||16565220||Q8IZT6|463|463|0;Phosphorylation||||Q8IZT6|473|473|0;Ubiquitylation||||Q8IZT6|466|466|0		stop gained - Clinical significance:Pathogenic|Y->*|22947299,23037933,23169492,23619275,23652378,23881473,24022298,24121147,24394680,25560141,25626707,25730230|462|462|0;frameshift - Clinical significance:Pathogenic|N->*|20301772,32239881|469|469|0								Disorder:0.37				cell development (GO:0048468) shared_with:Radixin (P35241)	0.000922	midbody (GO:0030496) shared_with:Radixin (P35241)	5.07e-05
Q99569	Plakophilin-4	PKP4	QYRVQECNYNRLQHAV	486	501	0.404	0.562			Phosphorylation||||Q99569|487|487|0;Phosphorylation||||Q99569|494|494|0														positive regulation of cell cycle process (GO:0090068) shared_with:Radixin (P35241)	0.000176	midbody (GO:0030496) shared_with:Radixin (P35241)	5.07e-05
P58107	Epiplakin	EPPK1	FFDPNTHENLTYVQLL	2922	2937	0.355	0.262			Phosphorylation||||P58107|2930|2930|0;Phosphorylation||||P58107|2931|2931|0				repeat:Plectin 45|2913|2947|0;region of interest:Interaction with KRT5|1572|5085|0;region of interest:Interaction with KRT14|2761|2953|0						Disorder:0.36						cell periphery (GO:0071944) shared_with:Radixin (P35241)	3.06e-06
P58107	Epiplakin	EPPK1	FFDPNTHENLTYVQLL	2386	2401	0.349	0.258			Phosphorylation||||P58107|2396|2396|0;Phosphorylation||||P58107|2397|2397|0				repeat:Plectin 40|2377|2411|0;region of interest:Interaction with KRT5|1572|5085|0						Disorder:0.35						cell periphery (GO:0071944) shared_with:Radixin (P35241)	3.06e-06
P58107	Epiplakin	EPPK1	FFDPNTHENLTYVQLL	3453	3468	0.349	0.258			Phosphorylation||||P58107|3464|3464|0;Phosphorylation||||P58107|3465|3465|0				repeat:Plectin 50|3444|3478|0;region of interest:Interaction with KRT5|1572|5085|0						Disorder:0.35						cell periphery (GO:0071944) shared_with:Radixin (P35241)	3.06e-06
P58107	Epiplakin	EPPK1	FFDPNTHENLTYVQLL	3987	4002	0.349	0.258			Phosphorylation||||P58107|3998|3998|0;Phosphorylation||||P58107|3999|3999|0				repeat:Plectin 55|3978|4012|0;region of interest:Interaction with KRT5|1572|5085|0						Disorder:0.35						cell periphery (GO:0071944) shared_with:Radixin (P35241)	3.06e-06
P58107	Epiplakin	EPPK1	FFDPNTHENLTYVQLL	4521	4536	0.341	0.239			Phosphorylation||||P58107|4532|4532|0;Phosphorylation||||P58107|4533|4533|0				repeat:Plectin 60|4512|4546|0;region of interest:Interaction with KRT5|1572|5085|0						Disorder:0.34						cell periphery (GO:0071944) shared_with:Radixin (P35241)	3.06e-06
P46939	Utrophin	UTRN	TVTEVDMDLDSYQIAL	303	318	0.442	0.647	Spectrin|PF00435|309|417|0						repeat:Spectrin 1|312|416|0;region of interest:Interaction with SYNM|268|905|0			In isoform Up140.|Missing|1|2086|0;In isoform Up71.|Missing|24|2832|0			Domain:Spectrin		actin binding (GO:0003779) shared_with:Radixin (P35241)	0.000405	regulation of cell adhesion (GO:0030155) shared_with:Radixin (P35241)	0.001	cortical actin cytoskeleton (GO:0030864) shared_with:Radixin (P35241)	2.89e-06
Q07157	Tight junction protein ZO-1	TJP1	KYQINNISTVPKAIPV	1601	1616	0.432	0.495			Phosphorylation||||Q07157|1602|1602|0;Ubiquitylation||||Q07157|1601|1601|0												cadherin binding (GO:0045296) shared_with:Radixin (P35241)	0.00021	establishment of endothelial barrier (GO:0061028) shared_with:Radixin (P35241)	1.23e-06	cell-cell adherens junction (GO:0005913) shared_with:Radixin (P35241)	1.86e-05
Q70E73	Ras-associated and pleckstrin homology domains-containing protein 1	RAPH1	SYSLDDVTAQLEQASL	150	165	0.441	0.684			Phosphorylation||||Q70E73|152|152|0;Phosphorylation|||Phosphoserine|Q70E73|150|150|0																filopodium (GO:0030175) shared_with:Radixin (P35241)	1.17e-05
Q92797	Symplekin	SYMPK	SFTPHQQAHIPNSIMT	1081	1096	0.471	0.394			Phosphorylation|CDK1|25159151,31819260||Q92797|1083|1083|0;Phosphorylation||25159151,31819260||Q92797|1081|1081|0							In isoform 2.|Missing|673|1274|0									cell-cell junction (GO:0005911) shared_with:Radixin (P35241)	0.000381
P08631	Tyrosine-protein kinase HCK	HCK	RDSETTKGSYSLSVRD	171	186	0.424	0.142	SH2|PF00017|144|226|0;SH2|P08631|144|241|0		Phosphorylation||||P08631|180|180|0;Phosphorylation||||P08631|181|181|0	1AD5|2.6|X-ray|A:B|79|526|0;1QCF|2.0|X-ray|A|81|526|0;2C0I|2.3|X-ray|A:B|81|526|0;2C0O|2.85|X-ray|A:B|81|526|0;2C0T|2.15|X-ray|A:B|81|526|0;2HCK|3.0|X-ray|A:B|79|526|0;3HCK||NMR|A|140|245|0;3NHN|2.61|X-ray|A|72|256|0;3VRY|2.48|X-ray|A:B|81|526|0;3VRZ|2.22|X-ray|A:B|81|526|0;3VS0|2.93|X-ray|A:B|81|526|0;3VS1|2.46|X-ray|A:B|81|526|0;3VS2|2.61|X-ray|A:B|81|526|0;3VS3|2.17|X-ray|A:B|81|526|0;3VS4|2.7…					strand|168|172|0;strand|174|176|0;strand|180|188|0				Domain:SH2				regulation of cell shape (GO:0008360) shared_with:Radixin (P35241)	4.72e-05	focal adhesion (GO:0005925) shared_with:Radixin (P35241)	0.000359
Q8IVT2	Mitotic interactor and substrate of PLK1	MISP	ITGSYSVSESPFFSPI	595	610	0.414	0.823	AKAP2_C|PF15304|325|674|0												Domain:AKAP2_C	Radixin (P35241)	actin binding (GO:0003779) shared_with:Radixin (P35241)	0.000405			focal adhesion (GO:0005925) shared_with:Radixin (P35241)	0.000359
Q15149	Plectin	PLEC	FFDPNTHENLTYRQLL	3649	3664	0.439	0.387			Phosphorylation||||Q15149|3660|3660|0				repeat:Plectin 16|3640|3674|0;region of interest:Globular 2|2756|4684|0								cadherin binding (GO:0045296) shared_with:Radixin (P35241)	0.00021			focal adhesion (GO:0005925) shared_with:Radixin (P35241)	0.000359
Q96ST3	Paired amphipathic helix protein Sin3a	SIN3A	QYSVTPSYQVSAMPQS	55	70	0.444	0.627																	positive regulation of mitotic cell cycle phase transition (GO:1901992) shared_with:Radixin (P35241)	9.18e-06
Q99700	Ataxin-2	ATXN2	AYSPQQFPNQPLVQHV	1040	1055	0.479	0.493							compositionally biased region:Pro-rich|929|1085|0			In isoform 2.|Missing|996|1313|0							regulation of organelle assembly (GO:1902115) shared_with:Radixin (P35241)	6.25e-05
P10914	Interferon regulatory factor 1	IRF1	LYNFQVSPMPSTSEAT	209	224	0.619	0.502			Phosphorylation||||P10914|215|215|0;Phosphorylation||||P10914|219|219|0;Phosphorylation||||P10914|221|221|0														negative regulation of cell-cell adhesion (GO:0022408) shared_with:Radixin (P35241)	5.87e-05
Q96BF6	Nucleus accumbens-associated protein 2	NACC2	SYAVQEKPEPVPLESR	293	308	0.36	0.191			Ubiquitylation||||Q96BF6|299|299|0;Sumoylation|||cross-link:Glycyl lysine isopeptide (Lys-Gly) (interchain with G-Cter in SUMO2)|Q96BF6|299|299|0										Disorder:0.36				regulation of G1/S transition of mitotic cell cycle (GO:2000045) shared_with:Radixin (P35241)	5.57e-05
Q6PCD5	E3 ubiquitin-protein ligase RFWD3	RFWD3	YFQVSRTQPDLPATTY	181	196	0.575	0.701			Phosphorylation||||Q6PCD5|181|181|0														regulation of G1/S transition of mitotic cell cycle (GO:2000045) shared_with:Radixin (P35241)	5.57e-05
Q7Z333	Probable helicase senataxin	SETX	AYELSQRSLDYVAQLR	1296	1311	0.393	0.821			Phosphorylation||||Q7Z333|1300|1300|0;Phosphorylation||||Q7Z333|1303|1303|0;Phosphorylation||||Q7Z333|1306|1306|0;Phosphorylation||||Q7Z333|1297|1297|0										Disorder:0.39				regulation of protein complex disassembly (GO:0043244) shared_with:Radixin (P35241)	2.4e-05
Q7Z570	Zinc finger protein 804A	ZNF804A	YTLIHSEENTKDATTV	168	183	0.515	0.335																	regulation of plasma membrane bounded cell projection organization (GO:0120035) shared_with:Radixin (P35241)	0.000812
Q71RC2	La-related protein 4	LARP4	SYQIYDVSGESNSAVS	100	115	0.376	0.312	HTH La-type RNA-binding|Q71RC2|113|202|0			2CQK||NMR|A|113|200|0			region of interest:Interaction with the poly-A tract of mRNA|111|303|0			In isoform 2.|Missing|97|194|0			Disorder:0.38;Domain:HTH La-type RNA-binding				regulation of cell morphogenesis (GO:0022604) shared_with:Radixin (P35241)	0.000454
Q86UR5	Regulating synaptic membrane exocytosis protein 1	RIMS1	MYTLEHNDGSQSDTAV	1405	1420	0.554	0.451			Phosphorylation|ATM,ATR|18669648,25159151,31819260||Q86UR5|1414|1414|0;Phosphorylation||18669648,25159151,31819260||Q86UR5|1407|1407|0;Phosphorylation||28601559,18669648,25159151,31819260|Phosphoserine|Q86UR5|1416|1416|0;Phosphorylation||25159151,31819260||Q86UR5|1418|1418|0							In isoform 11.|Missing|1|1473|0;In isoform 2.|Missing|1040|1692|0;In isoform 6, isoform 7, isoform 8, isoform 9, isoform 10 and isoform 13.|Missing|1284|1455|0							regulation of intracellular transport (GO:0032386) shared_with:Radixin (P35241)	0.000374
P01100	Proto-oncogene c-Fos	FOS	AFTLPLLNDPEPKPSV	238	253	0.599	0.38																	cellular response to hormone stimulus (GO:0032870) shared_with:Radixin (P35241)	0.000283
Q86US8	Telomerase-binding protein EST1A	SMG6	YYKFQNSDNPYYYPRT	498	513	0.479	0.67			Methylation|||Methylation|Q86US8|512|512|0;Phosphorylation||24804581,31819260||Q86US8|509|509|0;Phosphorylation||24804581,31819260||Q86US8|508|508|0				region of interest:Interaction with telomeric DNA|114|503|0			In isoform 2.|Missing|1|1089|0;In isoform 3.|Missing|1|908|0							negative regulation of organelle organization (GO:0010639) shared_with:Radixin (P35241)	0.00026
Q16665	Hypoxia-inducible factor 1-alpha	HIF1A	FYELAHQLPLPHNVSS	37	52	0.33	0.34	bHLH|Q16665|17|70|0			1D7G||Model|D|15|73|0			region of interest:Interaction with TSGA10|1|401|0						Disorder:0.33;Domain:bHLH				positive regulation of cellular catabolic process (GO:0031331) shared_with:Radixin (P35241)	0.000255
A7KAX9	Rho GTPase-activating protein 32	ARHGAP32	DYHVTQLQPYFENGRV	1631	1646	0.394	0.379			Phosphorylation||||A7KAX9|1632|1632|0;Phosphorylation||||A7KAX9|1635|1635|0				region of interest:Interaction with GAB2|1391|1711|0			In isoform 3.|Missing|613|2087|0			Disorder:0.39				regulation of small GTPase mediated signal transduction (GO:0051056) shared_with:Radixin (P35241)	0.000234
Q9H4A3	Serine/threonine-protein kinase WNK1	WNK1	QYPVSQIPISTPHVST	838	853	0.382	0.175										In isoform 4.|AQGQSQGQPSSSSLTGVSSSQPIQHPQQQQGIQQTAPPQQTVQYSLSQTSTSSEATTAQPVSQPQAPQVLPQVSAGKQLPVSQPVPTIQGEPQIPVATQPSVVPVHSGAHFLPVGQPLPTPLLPQYPVSQIPISTPHVSTAQTGFSSLPITMAAGITQPLLTLASSATTAAIPGVSTVVPSQLPTLLQPVTQLPSQVHPQLLQPAVQSMGIPANLGQAAEVPLSSGDVLYQGFPPRLPPQYPGDSNIAPSSNVASVCIHSTVLSPPMPTEVLATPGYFPTVVQPYVESNLLVPMGGVGGQVQVSQPGGSLAQAPTTSSQQAVLE->PRRGRSMSVCVPIFLLLPLCPASLPVLFHPTASTVCTSFSFPPPDCPEETFAEKLSKAL…			Disorder:0.38				negative regulation of hydrolase activity (GO:0051346) shared_with:Radixin (P35241)	0.000201
Q9NU19	TBC1 domain family member 22B	TBC1D22B	YFGFIEQYYDSRNEEH	245	260	0.34	0.199	RabGAP-TBC|PF00566|213|457|0;Rab-GAP TBC|Q9NU19|210|434|0			3DZX|2.3|X-ray|A|178|505|0					helix|238|252|0				Disorder:0.34;Domain:RabGAP-TBC,Rab-GAP TBC				regulation of GTPase activity (GO:0043087) shared_with:Radixin (P35241)	0.000196
P22736	Nuclear receptor subfamily 4 group A member 1	NR4A1	FFSFSPPTGPSPSLAQ	189	204	0.664	0.471			Phosphorylation||||P22736|196|196|0;Phosphorylation||24850871,25159151,31819260||P22736|201|201|0;Phosphorylation|CDK1,CDK2,MAPK1,MAPK3,MAPK8|25159151,28601559,26055452,31819260||P22736|193|193|0;Phosphorylation|CDK1,CDK2,HIPK2,MAPK1,MAPK14,MAPK3,MAPK8|25159151,31819260||P22736|199|199|0														cellular response to growth factor stimulus (GO:0071363) shared_with:Radixin (P35241)	0.000149
O95835	Serine/threonine-protein kinase LATS1	LATS1	THHKALQEIRNSLLPF	73	88	0.584	0.899			Phosphorylation||28601559,23312004,31819260||O95835|84|84|0	4ZRK|2.32|X-ray|E:F:G:H|69|100|0					helix|74|85|0								regulation of actin filament polymerization (GO:0030833) shared_with:Radixin (P35241)	5e-05
O95835	Serine/threonine-protein kinase LATS1	LATS1	LYNISVPGLQTNWPQS	421	436	0.53	0.79																	regulation of actin filament polymerization (GO:0030833) shared_with:Radixin (P35241)	5e-05
P54296	Myomesin-2	MYOM2	TYSVSVSDTDGVSSSF	979	994	0.421	0.16	Ig-like C2-type 3|P54296|904|1002|0												Domain:Ig-like C2-type 3		actin binding (GO:0003779) shared_with:Radixin (P35241)	0.000405
Q969S3	Zinc finger protein 622	ZNF622	LEFADFYDFRSSYPDH	341	356	0.352	0.313	zf-C2H2_2|PF12756|252|354|0		Phosphorylation||||Q969S3|347|347|0;Phosphorylation||||Q969S3|351|351|0;Phosphorylation||||Q969S3|352|352|0;Phosphorylation||||Q969S3|353|353|0										Disorder:0.35;Domain:zf-C2H2_2	Radixin (P35241)

## Sheet: D. Secreted or lumenal ligand
Table S2. Ligands that are less likely to be relevant based on their localization.
ProteinAcc	ProteinName	GeneName	Hit	SeqStart	SeqStop	IUPred	Anchor	Domain	Motif	Modification	Structure	SNP	Mutagenesis	Region	Topology	SecondaryStructure	Isoform	Switch	Other	Warnings	Shared_interaction	Shared_function_terms	Shared_function_sig	Shared_process_terms	Shared_process_sig	Shared_localisation_terms	Shared_localisation_sig
Q3SXY7	Leucine-rich repeat, immunoglobulin-like domain and transmembrane domain-containing protein 3	LRIT3	YTVIQESPEEGVRWSI	297	312	0.407	0.246	Ig_3|PF13927|253|332|0;Ig-like|Q3SXY7|254|344|0		Other|||disulfide bond|Q3SXY7|275|328|0					topological domain:Lumenal|20|582|0					Topology:Lumenal;Domain:Ig_3,Ig-like
O60704	Protein-tyrosine sulfotransferase 2	TPST2	YFQVNQNSTSSHLGSS	362	377	0.621	0.372			Glycosylation|||glycosylation site:N-linked (GlcNAc...) asparagine|O60704|368|368|0	3AP3|3.5|X-ray|A:B:C:D|43|377|0				topological domain:Lumenal|26|377|0					Topology:Lumenal
Q9NS15	Latent-transforming growth factor beta-binding protein 3	LTBP3	DTLPKQPCGSNPLPGL	282	297	0.444	0.223	TB|PF00683|289|327|0;TB 1|Q9NS15|277|331|0		Other|||disulfide bond|Q9NS15|279|303|0;Other|||disulfide bond|Q9NS15|289|316|0										Localisation:Secreted;Domain:TB 1,TB
Q9Y581	Insulin-like peptide INSL6	INSL6	YSPYQFESPQTASPAR	75	90	0.568	0.114	Insulin|PF00049|30|192|0		Other|||disulfide bond|Q9Y581|33|179|0;Other|||disulfide bond|Q9Y581|45|192|0				propeptide:Connecting peptide|55|168|0						Localisation:Secreted;Domain:Insulin
Q02505	Mucin-3A	MUC3A	TSSITSTYTVTSMTTT	1764	1779	0.423	0.375							compositionally biased region:Thr-rich|77|2957|0;compositionally biased region:Ser-rich|395|2747|0						Localisation:Secreted
Q7Z7G0	Target of Nesh-SH3	ABI3BP	TYDVFSSPTTSDEPEI	388	403	0.563	0.526										In isoform 2.|Missing|1|614|0;In isoform 4.|ALPAESKTPEVEKISARPTTVTPETVPRSTKPTTSSALDVSETTLASSEKPWIVPTAKISEDSKVLQPQTATYDVFSSPTTSDEPEISDSYTATSDRILDSIPPKTSRTLEQPRATLAPSETPFVPQKLEIFTSPEMQPTTPAPQQTTSIPSTPKRRPRPKPPRTKPERTTSAGTITPKISKSPEPTWTTPAPGKTQFISLKPKIPLSPEVTHT->MTIVPTTDIEPVTVRTEATVTTLAPKTSQRTRTRRPRPKHKTTPRPETLQTKLDFGPITPGTSSAPTTTTKRTRRPHPKPKTTPHPEVPQTKLAPKVPQRTHRPHPKPKTTLSPEELQTELVPVTDLGPVTFRTEIPAT…			Localisation:Secreted				regulation of cell adhesion (GO:0030155) shared_with:Radixin (P35241)	0.001
Q8IUX7	Adipocyte enhancer-binding protein 1	AEBP1	FPFTTVETYTVNFGDF	1143	1158	0.557	0.987							region of interest:Required for transcriptional repression|941|1158|0;region of interest:Interaction with MAPK1 and MAPK3|1006|1158|0						Localisation:Secreted
Q9HC84	Mucin-5B	MUC5B	TWTVPAQTTTPMSTMS	4761	4776	0.514	0.298							region of interest:23 X approximate tandem repeats, Ser/Thr-rich|4233|4879|0;compositionally biased region:Thr-rich|1608|4932|0						Localisation:Secreted
Q9Y264	Angiopoietin-4	ANGPT4	SYTFLLPKSEPCPPGP	44	59	0.414	0.475													Localisation:Secreted				positive regulation of cell migration (GO:0030335) shared_with:Radixin (P35241)	0.00046
Q9NRJ7	Protocadherin beta-16	PCDHB16	SYTLFVRENNSPALHI	455	470	0.393	0.433	Cadherin|PF00028|456|552|0;Cadherin 5|Q9NRJ7|456|561|0							topological domain:Extracellular|29|690|0					Disorder:0.39;Topology:Extracellular;Domain:Cadherin,Cadherin 5
Q9Y5F2	Protocadherin beta-11	PCDHB11	SYTLFVRENNSPALHI	455	470	0.39	0.383	Cadherin|PF00028|456|552|0;Cadherin 5|Q9Y5F2|456|561|0							topological domain:Extracellular|27|690|0					Disorder:0.39;Topology:Extracellular;Domain:Cadherin,Cadherin 5
Q9Y5E5	Protocadherin beta-4	PCDHB4	SYTLFVRENNSPALHI	454	469	0.38	0.402	Cadherin|PF00028|455|551|0;Cadherin 5|Q9Y5E5|455|560|0							topological domain:Extracellular|28|689|0					Disorder:0.38;Topology:Extracellular;Domain:Cadherin,Cadherin 5
Q6EBC2	Interleukin-31	IL31	LVSQNYTLPCLSPDAQ	63	78	0.378	0.155	IL31|PF15209|24|154|0		Glycosylation|||glycosylation site:N-linked (GlcNAc...) asparagine|Q6EBC2|67|67|0										Disorder:0.38;Localisation:Secreted;Domain:IL31
Q9Y5E1	Protocadherin beta-9	PCDHB9	SYTLFVRENNSPALHI	455	470	0.374	0.338	Cadherin|PF00028|456|552|0;Cadherin 5|Q9Y5E1|456|561|0							topological domain:Extracellular|27|690|0					Disorder:0.37;Topology:Extracellular;Domain:Cadherin,Cadherin 5
Q9Y5E9	Protocadherin beta-14	PCDHB14	SYTLFVRENNSPALHI	455	470	0.365	0.258	Cadherin|PF00028|456|552|0;Cadherin 5|Q9Y5E9|456|561|0							topological domain:Extracellular|27|686|0					Disorder:0.37;Topology:Extracellular;Domain:Cadherin,Cadherin 5
Q9UN67	Protocadherin beta-10	PCDHB10	SYTLFVRENNSPALHI	455	470	0.356	0.278	Cadherin|PF00028|456|552|0;Cadherin 5|Q9UN67|456|561|0							topological domain:Extracellular|27|692|0					Disorder:0.36;Topology:Extracellular;Domain:Cadherin,Cadherin 5
Q9Y5E4	Protocadherin beta-5	PCDHB5	SYTLFVRENNSPALHI	454	469	0.355	0.355	Cadherin|PF00028|455|551|0;Cadherin 5|Q9Y5E4|455|560|0							topological domain:Extracellular|31|689|0					Disorder:0.36;Topology:Extracellular;Domain:Cadherin,Cadherin 5
Q9Y5E7	Protocadherin beta-2	PCDHB2	SYTLFVRENNSPALHI	457	472	0.356	0.298	Cadherin|PF00028|458|554|0;Cadherin 5|Q9Y5E7|458|563|0							topological domain:Extracellular|31|692|0					Disorder:0.36;Topology:Extracellular;Domain:Cadherin,Cadherin 5
Q9Y5E8	Protocadherin beta-15	PCDHB15	SYTLFVRENNSPALHI	455	470	0.356	0.352	Cadherin|PF00028|456|552|0;Cadherin 5|Q9Y5E8|456|561|0							topological domain:Extracellular|27|690|0					Disorder:0.36;Topology:Extracellular;Domain:Cadherin,Cadherin 5
Q6JVE5	Epididymal-specific lipocalin-12	LCN12	SYVLIPAAQPGQFTVD	92	107	0.363	0.197	Lipocalin|PF00061|40|184|0		Other|||disulfide bond|Q6JVE5|88|192|0										Disorder:0.36;Localisation:Secreted;Domain:Lipocalin
Q9NRA1	Platelet-derived growth factor C	PDGFC	KYDFVEVEEPSDGTIL	105	120	0.362	0.162	CUB|PF00431|47|160|0		Other|||disulfide bond|Q9NRA1|104|124|0							In isoform 4.|Missing|1|163|0			Disorder:0.36;Localisation:Secreted;Domain:CUB				positive regulation of cell migration (GO:0030335) shared_with:Radixin (P35241)	0.00046
Q9UN66	Protocadherin beta-8	PCDHB8	SYTLFVRENNSPALHI	456	471	0.348	0.342	Cadherin|PF00028|457|553|0;Cadherin 5|Q9UN66|457|562|0							topological domain:Extracellular|30|691|0					Disorder:0.35;Topology:Extracellular;Domain:Cadherin,Cadherin 5
Q9Y5F0	Protocadherin beta-13	PCDHB13	SYTLFVRENNSPALHI	455	470	0.333	0.248	Cadherin|PF00028|456|552|0;Cadherin 5|Q9Y5F0|456|561|0							topological domain:Extracellular|29|690|0					Disorder:0.33;Topology:Extracellular;Domain:Cadherin,Cadherin 5
Q9Y5E3	Protocadherin beta-6	PCDHB6	SYTLFVRENNSPALHI	453	468	0.325	0.303	Cadherin|PF00028|454|550|0;Cadherin 5|Q9Y5E3|454|559|0							topological domain:Extracellular|28|688|0					Disorder:0.32;Topology:Extracellular;Domain:Cadherin,Cadherin 5
P55290	Cadherin-13	CDH13	NYNLPIMVTDSGKPPM	654	669	0.302	0.06	Cadherin|PF00028|588|680|0;Cadherin 5|P55290|584|694|0		Phosphorylation||||P55290|662|662|0;Phosphorylation||||P55290|664|664|0							In isoform 3.|Missing|176|713|0;In isoform 2.|Missing|191|713|0			Disorder:0.3;Localisation:Secreted;Domain:Cadherin,Cadherin 5		cadherin binding (GO:0045296) shared_with:Radixin (P35241)	0.00021	negative regulation of cell adhesion (GO:0007162) shared_with:Radixin (P35241)	0.000143	focal adhesion (GO:0005925) shared_with:Radixin (P35241)	0.000359
A8K2U0	Alpha-2-macroglobulin-like protein 1	A2ML1	KYSMVELQDPNSNRIA	154	169	0.293	0.063	A2M_N|PF01835|121|221|0									In isoform 2.|Missing|2|492|0			Disorder:0.29;Localisation:Secreted;Domain:A2M_N
Q9Y5E6	Protocadherin beta-3	PCDHB3	SYTLFVRENNSPALHI	455	470	0.253	0.275	Cadherin|PF00028|456|552|0;Cadherin 5|Q9Y5E6|456|561|0							topological domain:Extracellular|27|690|0					Disorder:0.25;Topology:Extracellular;Domain:Cadherin,Cadherin 5
Q8WZ42	Titin	TTN	VYSFEVQNPVGKDSCT	8582	8597	0.33	0.154	I-set|PF07679|8513|8602|0									In isoform 3, isoform 9 and isoform 10.|Missing|4474|11851|0;In isoform 6.|Missing|5605|34350|0			Disorder:0.33;Localisation:Secreted;Domain:I-set		actin binding (GO:0003779) shared_with:Radixin (P35241)	0.000405	protein kinase A signaling (GO:0010737) shared_with:Radixin (P35241)	2.67e-07
