# Supplementary material for: Elucidation of Short Linear Motif-Based Interactions of the FERM Domains of Ezrin, Radixin, Moesin, and Merlin
Source: Biochemistry. 2023 May 24;62(11):1594–607. doi: 10.1021/acs.biochem.3c00096 (PMC10249358; doi:10.1021/acs.biochem.3c00096)
Supplement: Supplementary file 4 — bi3c00096_si_004.xlsx [file bi3c00096_si_004.xlsx]

## Sheet: A. Phage display results 
Table S3. Moesin FERM domain ProP-PD results.
Confidence	uniprot_accession	gene	protein_name	designed_peptide	NGS counts replicate 1	NGS counts replicate 2	NGS counts replicate 3	NGS counts replicate 4	NGS counts replicate 5	NGS counts replicate 6	NGS counts replicate 7	Total	% of counts
2	Q96BD5	PHF21A	PHD finger protein 21A	TFTFPAPVQPVSLPSP	0	1398	532	1324	9992	628	2486	16360	17.2454
2	P35398	RORA	Nuclear receptor ROR-alpha	TYNISANGLTELHDDL	0	2802	86	0	0	3	8651	11543	12.1677
2	Q9HC84	MUC5B	Mucin-5B	TWTVPAQTTTPMSTMS	33	5761	137	932	1363	87	1567	9881	10.4157
2	Q7Z570	ZNF804A	Zinc finger protein 804A	YTLIHSEENTKDATTV	35	1091	201	229	595	66	7031	9248	9.74849
3	Q8WZ42	TTN	Titin	VYSFEVQNPVGKDSCT	0	5480	659	35	680	0	0	6854	7.22493
3	P57082	TBX4	T-box transcription factor TBX4	SYSVQTMETVPYQPFP	3871	354	316	3	37	0	0	4581	4.82892
2	Q2LD37	KIAA1109	Transmembrane protein KIAA1109 {ECO:0000305}	EWTLDQPVSQTRTTAI	0	1297	39	184	186	13	1806	3525	3.71577
2	Q16665	HIF1A	Hypoxia-inducible factor 1-alpha {ECO:0000303|PubMed:7539918}	FYELAHQLPLPHNVSS	134	61	19	15	2	1	2031	2263	2.38547
2	P58107	EPPK1	Epiplakin {ECO:0000303|PubMed:11278896}	FFDPNTHENLTYVQLL	209	777	259	1	0	1	404	1651	1.74035
3	Q8IZU9	KIRREL3	Kin of IRRE-like protein 3	YYSVNTFKEHHSTPTI	952	23	93	21	8	11	175	1283	1.35243
2	Q6PJT7	ZC3H14	Zinc finger CCCH domain-containing protein 14	YYDMESMVHADTRSFI	735	372	30	1	4	1	53	1196	1.26073
2	P01100	FOS	Proto-oncogene c-Fos	AFTLPLLNDPEPKPSV	0	13	4	129	524	78	323	1071	1.12896
2	Q92797	SYMPK	Symplekin	SFTPHQQAHIPNSIMT	0	112	153	149	241	23	382	1060	1.11737
3	O75385	ULK1	Serine/threonine-protein kinase ULK1	SFDFPKTPSSQNLLAL	3	6	314	0	413	33	151	920	0.969789
2	Q8N0W7	FMR1NB	Fragile X mental retardation 1 neighbor protein	TYELAATESNPESSHP	6	12	26	15	65	0	793	917	0.966627
2	Q96BF6	NACC2	Nucleus accumbens-associated protein 2	SYAVQEKPEPVPLESR	0	107	360	7	100	5	246	825	0.869648
3	Q9Y5V3	MAGED1	Melanoma-associated antigen D1	TYNFSQSLNANDLANS	247	73	4	21	77	8	279	709	0.74737
2	Q86UR5	RIMS1	Regulating synaptic membrane exocytosis protein 1	MYTLEHNDGSQSDTAV	404	14	11	30	66	6	140	671	0.707313
3	P20930	FLG	Filaggrin	LYQVSTHEQSESAHGR	0	8	467	0	97	1	59	632	0.666203
2	Q9HBV1	POPDC3	Popeye domain-containing protein 3	FYQMSTPEIRRSPLTQ	11	52	272	6	37	10	197	585	0.616659
2	Q6PCD5	RFWD3	E3 ubiquitin-protein ligase RFWD3 {ECO:0000305}	YFQVSRTQPDLPATTY	14	195	65	12	37	20	241	584	0.615605
2	A8K2U0	A2ML1	Alpha-2-macroglobulin-like protein 1	KYSMVELQDPNSNRIA	7	201	51	48	126	41	82	556	0.58609
2	Q9P203	BTBD7	BTB/POZ domain-containing protein 7	QEYPDFYDFSNAACRP	0	31	3	118	276	77	8	513	0.540763
2	O75603	GCM2	Chorion-specific transcription factor GCMb	SYELANPGYTNSSPYP	289	1	100	23	0	31	1	445	0.469083
3	P78524	ST5	Suppression of tumorigenicity 5 protein	SYQFPKLDRPTKQMRE	37	16	22	32	160	27	148	442	0.46592
3	Q9HBZ2	ARNT2	Aryl hydrocarbon receptor nuclear translocator 2	SSYDLSQVPVPNLPAG	0	23	20	43	204	29	99	418	0.440622
2	Q9H4A3	WNK1	Serine/threonine-protein kinase WNK1 {ECO:0000305}	QYPVSQIPISTPHVST	0	36	44	18	59	9	194	360	0.379483
2	Q9BWV1	BOC	Brother of CDO	LYTLPDDSTHQLLQPH	2	138	39	4	16	7	145	351	0.369996
2	Q9Y4K1	CRYBG1	Beta/gamma crystallin domain-containing protein 1 {ECO:0000312|HGNC:HGNC:356}	SFVLPVESTQDVSSQV	5	162	59	4	24	12	83	349	0.367887
2	Q13237	PRKG2	cGMP-dependent protein kinase 2	TYDLNKPPEFSFEKAR	0	240	0	0	104	0	0	344	0.362617
3	Q969S3	ZNF622	Zinc finger protein 622	LEFADFYDFRSSYPDH	44	23	25	41	122	22	64	341	0.359454
3	Q9H9V9	JMJD4	JmjC domain-containing protein 4	YDVTSPALCDTHLHPR	0	16	4	17	128	14	145	324	0.341534
3	Q96FA7	ZBED6CL	ZBED6 C-terminal-like protein	VSEYSLNSPSPLQSPR	0	0	0	105	176	19	0	300	0.316236
2	O60704	TPST2	Protein-tyrosine sulfotransferase 2	YFQVNQNSTSSHLGSS	0	36	33	60	47	9	113	298	0.314127
2	Q99543	DNAJC2	DnaJ homolog subfamily C member 2	FTPWTTEEQKLLEQAL	0	107	15	28	25	3	119	297	0.313073
3	Q6S9Z5	ZNF474	Zinc finger protein 474	SSSGSYSLQATNEAAF	0	39	253	4	0	0	0	296	0.312019
2	Q5SQI0	ATAT1	Alpha-tubulin N-acetyltransferase 1 {ECO:0000255|HAMAP-Rule:MF_03130}	QYMLQKERVEPHQLAI	0	19	3	0	0	0	272	294	0.309911
2	Q86UW9	DTX2	Probable E3 ubiquitin-protein ligase DTX2	YTVNYTTHTQTNKTSS	0	82	58	26	73	12	25	276	0.290937
3	Q15032	R3HDM1	R3H domain-containing protein 1	YYSVIPPGQQNNLSSS	101	11	8	3	18	0	126	267	0.28145
2	P13611	VCAN	Versican core protein	YLHITEPPSLSPDTKL	0	0	255	0	0	0	5	260	0.274071
3	Q3SXY7	LRIT3	Leucine-rich repeat, immunoglobulin-like domain and transmembrane domain-containing protein 3	YTVIQESPEEGVRWSI	0	19	40	10	52	5	131	257	0.270908
3	Q8IVT2	MISP	Mitotic interactor and substrate of PLK1 {ECO:0000303|PubMed:23574715}	ITGSYSVSESPFFSPI	17	20	36	131	2	12	13	231	0.243501
2	Q2KHR3	QSER1	Glutamine and serine-rich protein 1	TFCPPPLPKPSSTTPT	0	2	2	42	149	10	25	230	0.242447
3	Q86T96	RNF180	E3 ubiquitin-protein ligase RNF180	NSYSFQNPSSFDPSML	0	15	52	86	61	3	5	222	0.234014
3	P24928	POLR2A	DNA-directed RNA polymerase II subunit RPB1	SYSPTSPSYSPTSPSY	9	19	26	34	28	5	79	200	0.210824
3	Q8NEY8	PPHLN1	Periphilin-1 {ECO:0000303|PubMed:12853457}	YSPERSKSYSFHQSQH	0	22	36	14	45	24	49	190	0.200283
4	P01243	CSH1	Chorionic somatomammotropin hormone	YSFLHDSQTSFCFSDS	0	119	8	4	32	1	13	177	0.186579
2	Q8N895	ZNF366	Zinc finger protein 366 {ECO:0000303|PubMed:12234665}	CYEVEPYSPGLAPQSQ	0	122	0	19	7	0	9	157	0.165497
2	Q02962	PAX2	Paired box protein Pax-2	SNDPVGSYSINGILGI	0	0	0	109	44	1	1	155	0.163388
2	Q9H4I2	ZHX3	Zinc fingers and homeoboxes protein 3	SFSPSSKVPEVTCIPT	0	37	10	7	42	4	51	151	0.159172
2	Q8NEZ4	KMT2C	Histone-lysine N-methyltransferase 2C	SYEVSSAPDVPSMGLV	0	0	0	51	100	0	0	151	0.159172
2	Q70E73	RAPH1	Ras-associated and pleckstrin homology domains-containing protein 1	SYSLDDVTAQLEQASL	7	7	112	1	7	0	14	148	0.15601
2	Q8IZM8	ZNF654	Zinc finger protein 654	DYDLNQETSVIHKING	0	123	0	22	0	0	2	147	0.154955
3	P49005	POLD2	DNA polymerase delta subunit 2	FDPTNYTLPQQPLHPC	0	0	0	36	70	28	0	134	0.141252
2	P30048	PRDX3	Thioredoxin-dependent peroxide reductase, mitochondrial	NWTPDSPTIKPSPAAS	0	1	0	17	97	14	4	133	0.140198
3	Q8WUM4	PDCD6IP	Programmed cell death 6-interacting protein	SYPFPQPPQQSYYPQQ	0	1	3	1	37	1	87	130	0.137035
3	Q9Y581	INSL6	Insulin-like peptide INSL6	YSPYQFESPQTASPAR	0	8	14	14	51	16	20	123	0.129657
2	Q8TAT6	NPLOC4	Nuclear protein localization protein 4 homolog	TFSISQNPFPIENRDV	0	0	2	1	86	21	3	113	0.119115
2	Q99569	PKP4	Plakophilin-4	QYRVQECNYNRLQHAV	0	3	14	36	38	3	10	104	0.109628
2	Q53SZ7	PRR30	Proline-rich protein 30	SFSPSQPQNSSLPHSP	0	7	14	2	29	4	45	101	0.106466
2	Q96T58	SPEN	Msx2-interacting protein	TYSIRPEALHSPRAPL	0	4	1	21	46	4	19	95	0.100141
2	Q07157	TJP1	Tight junction protein ZO-1	KYQINNISTVPKAIPV	2	16	20	0	29	3	20	90	0.0948707
2	Q7Z333	SETX	Probable helicase senataxin {ECO:0000305}	AYELSQRSLDYVAQLR	0	3	5	7	24	22	28	89	0.0938165
2	Q96K76	USP47	Ubiquitin carboxyl-terminal hydrolase 47	YSFNDQHVSRITQEDI	0	50	32	0	0	1	1	84	0.0885459
3	P10914	IRF1	Interferon regulatory factor 1	LYNFQVSPMPSTSEAT	0	9	6	4	9	1	50	79	0.0832754
3	Q96BA8	CREB3L1	Cyclic AMP-responsive element-binding protein 3-like protein 1	SYSLSGDSAPQSPLVP	0	11	11	0	12	0	43	77	0.0811671
2	Q6P0N0	MIS18BP1	Mis18-binding protein 1	YELPTLNQEQENFLAV	0	1	1	7	54	2	10	75	0.0790589
3	A7KAX9	ARHGAP32	Rho GTPase-activating protein 32	DYHVTQLQPYFENGRV	0	3	5	14	25	2	25	74	0.0780048
3	P30260	CDC27	Cell division cycle protein 27 homolog	YSLNTDSSVSYIDSAV	0	13	14	7	17	3	20	74	0.0780048
2	O95835	LATS1	Serine/threonine-protein kinase LATS1	LYNISVPGLQTNWPQS	2	20	12	3	12	1	24	74	0.0780048
2	Q6JVE5	LCN12	Epididymal-specific lipocalin-12	SYVLIPAAQPGQFTVD	4	15	21	1	4	10	14	69	0.0727342
2	Q5VTH2	CFAP126	Protein Flattop {ECO:0000305}	NWSPTKPTKESISSHE	0	1	7	10	20	4	26	68	0.0716801
2	Q9BVV6	KIAA0586	Protein TALPID3	QYLFSPSREMPTFSGT	0	1	1	3	59	3	0	67	0.0706259
2	Q8WVN6	SECTM1	Secreted and transmembrane protein 1	LWTPDSEPTPRPLALV	0	22	0	1	14	1	28	66	0.0695718
3	Q658P3	STEAP3	Metalloreductase STEAP3	KFTLPTDHALAEKTSH	0	4	4	0	26	3	27	64	0.0674636
2	O95835	LATS1	Serine/threonine-protein kinase LATS1	THHKALQEIRNSLLPF	38	11	3	1	4	0	6	63	0.0664095
2	O00443	PIK3C2A	Phosphatidylinositol 4-phosphate 3-kinase C2 domain-containing subunit alpha	YDLMVFPESDSQKRAL	0	2	0	21	17	1	14	55	0.0579765
3	Q9Y698	CACNG2	Voltage-dependent calcium channel gamma-2 subunit	MYTLSRDPLKAATTPT	0	4	0	12	7	1	29	53	0.0558683
2	P22736	NR4A1	Nuclear receptor subfamily 4 group A member 1	FFSFSPPTGPSPSLAQ	0	7	2	2	13	7	22	53	0.0558683
2	Q96ST3	SIN3A	Paired amphipathic helix protein Sin3a	QYSVTPSYQVSAMPQS	10	2	2	1	6	0	27	48	0.0505977
2	Q01484	ANK2	Ankyrin-2	EVSYEVTPKTTDVSTP	0	0	8	0	1	35	3	47	0.0495436
2	P29074	PTPN4	Tyrosine-protein phosphatase non-receptor type 4	NLSGYLSDYSFIPNQP	0	0	0	10	29	6	0	45	0.0474353
2	Q96QE3	ATAD5	ATPase family AAA domain-containing protein 5	YSLNNDFVESSTSVLR	0	1	3	1	10	7	20	42	0.044273
3	Q96I34	PPP1R16A	Protein phosphatase 1 regulatory subunit 16A	YQLSPLDSTTPHTLVH	0	10	3	2	21	2	0	38	0.0400565
3	Q5SVQ8	ZBTB41	Zinc finger and BTB domain-containing protein 41	YTLTPQPANIVHPVRP	0	0	0	4	28	1	1	34	0.03584
2	P54296	MYOM2	Myomesin-2	TYSVSVSDTDGVSSSF	0	7	5	9	1	0	12	34	0.03584
2	O60381	HBP1	HMG box-containing protein 1	QSDPTQSGMYQLSSDV	0	2	1	7	17	5	0	32	0.0337318
3	P06889	IGLV3-1	Immunoglobulin lambda variable 3-1 {ECO:0000303|PubMed:11872955, ECO:0000303|Ref.6}	YELTQPPSVSVSPGQT	0	29	0	0	1	1	0	31	0.0326777
2	Q15735	INPP5J	Phosphatidylinositol 4,5-bisphosphate 5-phosphatase A	SYRSHMEYTVSDHKPV	0	7	2	5	13	1	3	31	0.0326777
2	Q9NWT6	HIF1AN	Hypoxia-inducible factor 1-alpha inhibitor	DESQLRSYSFPTRPIP	0	1	0	13	16	1	0	31	0.0326777
2	Q9Y6N5	SQOR	Sulfide:quinone oxidoreductase, mitochondrial {ECO:0000305}	SYEMLHVTPPMSPPDV	0	5	0	8	2	1	15	31	0.0326777
2	Q9UM54	MYO6	Unconventional myosin-VI	YDFAPFLNNSPQQNPA	0	3	1	3	12	3	9	31	0.0326777
2	P20930	FLG	Filaggrin	YTIQDEAYDTTDSLLE	0	23	0	0	5	0	0	28	0.0295153
2	Q6ZVL6	KIAA1549L	UPF0606 protein KIAA1549L	YYDFPAVETSKGLTER	11	6	3	1	0	0	5	26	0.0274071
2	Q5VVP1;Q5TZJ5;Q5VYP0;Q5RGS2	SPATA31A6;SPATA31A1;SPATA31A3;SPATA31A1	Spermatogenesis-associated protein 31A6;Spermatogenesis-associated protein 31A1 {ECO:0000305};Spermatogenesis-associated protein 31A3;Spermatogenesis-associated protein 31A1 {ECO:0000305}	TYSLTGSTQQSRSLGA	0	0	15	2	4	0	3	24	0.0252988
3	Q13367	AP3B2	AP-3 complex subunit beta-2	DYTFSRQPFSGDPHMV	0	0	0	13	5	3	0	21	0.0221365
2	P22105	TNXB	Tenascin-X {ECO:0000305}	TGSSPDSLSLSWTVPQ	0	0	0	7	2	12	0	21	0.0221365
2	Q9Y264	ANGPT4	Angiopoietin-4	SYTFLLPKSEPCPPGP	0	1	1	1	0	1	17	21	0.0221365
2	Q16236	NFE2L2	Nuclear factor erythroid 2-related factor 2	EYSLQQTRDGNVFLVP	0	1	2	15	0	0	2	20	0.0210824
2	Q8TE57	ADAMTS16	A disintegrin and metalloproteinase with thrombospondin motifs 16	YDLVSAYEVDHRGDYV	0	3	6	0	2	0	8	19	0.0200283
2	P59025	RTP1	Receptor-transporting protein 1	KLLEEEATTYTFSRAP	0	0	0	11	7	0	0	18	0.0189741
2	Q5H9K5	ZMAT1	Zinc finger matrin-type protein 1	SLNQQENNSGSYSVES	0	2	5	0	10	1	0	18	0.0189741
2	Q9NRJ4	TULP4	Tubby-related protein 4	LASQSSYSLLSPPDSA	0	0	0	3	13	2	0	18	0.0189741
2	O94898	LRIG2	Leucine-rich repeats and immunoglobulin-like domains protein 2	DYSITNTEELNLPADI	0	0	0	8	2	1	6	17	0.01792
2	Q8N813	C3orf56	Putative uncharacterized protein C3orf56	TYSLASPTLGGATSSH	0	0	0	4	10	0	3	17	0.01792
2	Q9ULJ8	PPP1R9A	Neurabin-1	NEYSVTGHYPLNLPSV	0	0	0	4	8	4	0	16	0.0168659
2	Q9NZM5	NOP53	Ribosome biogenesis protein NOP53 {ECO:0000305}	SYNPSFEDHQTLLSAA	0	0	0	1	2	0	13	16	0.0168659
2	P01241	GH1	Somatotropin	YIPKEQKYSFLQNPQT	0	3	0	3	5	3	1	15	0.0158118
2	Q5VYJ5	MALRD1	MAM and LDL-receptor class A domain-containing protein 1 {ECO:0000312|HGNC:HGNC:24331}	TESSVYSFSNPLYGTT	0	0	0	7	5	3	0	15	0.0158118
2	Q9UH90	FBXO40	F-box only protein 40	TYNFEPEQFSSGTVLA	0	1	0	0	0	0	12	13	0.0137035
3	Q5UIP0	RIF1	Telomere-associated protein RIF1 {ECO:0000305}	SKYAEYSFTSLPVPES	0	4	2	0	0	0	6	12	0.0126494
2	Q9UQM7;Q13557;Q13555;Q13554	CAMK2A;CAMK2D;CAMK2G;CAMK2B	Calcium/calmodulin-dependent protein kinase type II subunit alpha;Calcium/calmodulin-dependent protein kinase type II subunit delta;Calcium/calmodulin-dependent protein kinase type II subunit gamma;Calcium/calmodulin-dependent protein kinase type II subunit beta	AYDFPSPEWDTVTPEA	0	1	0	0	1	0	10	12	0.0126494
2	A6NHM9	MOXD2P	Putative DBH-like monooxygenase protein 2	DSYDFNLQETRDLPSR	0	0	0	1	9	0	2	12	0.0126494
2	P10323	ACR	Acrosin	HYDMETTELPELTSTS	0	0	0	1	3	1	7	12	0.0126494
2	Q9HD90	NEUROD4	Neurogenic differentiation factor 4	SPDLEKSYSFMPHYPS	0	0	0	4	8	0	0	12	0.0126494
2	Q0VF96	CGNL1	Cingulin-like protein 1	PVSYTFSKDSTVASQI	0	3	0	8	0	0	0	11	0.0115953
2	Q7Z6R9	TFAP2D	Transcription factor AP-2-delta	HHQSFHYEFQHSHPAV	0	0	0	0	7	4	0	11	0.0115953
2	P20930	FLG	Filaggrin	YQVSSHEQSESTHGQT	0	0	0	2	2	0	6	10	0.0105412
2	Q9P2D6	FAM135A	Protein FAM135A	ITKQPSSTSYNFTSSI	0	0	0	2	3	5	0	10	0.0105412
2	Q68DE3	USF3	Basic helix-loop-helix domain-containing protein USF3 {ECO:0000305}	YNLVSTSSMNTVACLP	0	2	1	0	3	2	2	10	0.0105412
2	O75427	LRCH4	Leucine-rich repeat and calponin homology domain-containing protein 4	SYDLSDITQADLSRNR	0	2	0	2	0	0	5	9	0.00948707
2	Q86UW6	N4BP2	NEDD4-binding protein 2	PDDQVYSFLPSQDVNS	0	0	0	1	7	1	0	9	0.00948707
2	P10914	IRF1	Interferon regulatory factor 1	EVVPDSTSDLYNFQVS	0	0	0	1	7	0	0	8	0.00843295
2	Q9H1K0	RBSN	Rabenosyn-5 {ECO:0000303|PubMed:11062261}	FYQLHSHYEEEHSGED	0	0	0	0	1	0	7	8	0.00843295
2	Q6ICB4	PHETA2	Sesquipedalian-2 {ECO:0000305|PubMed:20133602}	HYALSDSPADHMGFLR	0	0	0	4	3	0	1	8	0.00843295
2	Q86WV1	SKAP1	Src kinase-associated phosphoprotein 1	LTSQDRRSYEFTATSP	0	0	0	1	2	0	5	8	0.00843295
2	Q9UQR1	ZNF148	Zinc finger protein 148	SLNFVTDNQTLPNQPA	0	2	0	0	6	0	0	8	0.00843295
2	Q92752	TNR	Tenascin-R	TVPKDRTSYTLTDLEP	0	1	0	1	4	0	2	8	0.00843295
4	P42695	NCAPD3	Condensin-2 complex subunit D3	SSYSLEQESNGEIEHV	0	2	0	4	0	1	0	7	0.00737883
3	Q8TDF6	RASGRP4	RAS guanyl-releasing protein 4	YTLSLEPETGCQLRHA	0	0	0	2	4	0	1	7	0.00737883
2	O15164	TRIM24	Transcription intermediary factor 1-alpha	GSYNLPSLPDIDCSST	0	0	0	1	5	0	1	7	0.00737883
2	Q9UPQ3	AGAP1	Arf-GAP with GTPase, ANK repeat and PH domain-containing protein 1	YSVSSADQWSEATVIA	0	2	0	0	5	0	0	7	0.00737883
2	Q13950	RUNX2	Runt-related transcription factor 2	SGSYQFPMVPGGDRSP	0	0	0	4	0	2	0	6	0.00632471
2	Q8WWN9	IPCEF1	Interactor protein for cytohesin exchange factors 1	SLSGTSYSFSSLENTV	0	0	0	2	3	0	1	6	0.00632471
2	P46937	YAP1	Transcriptional coactivator YAP1	SYSVPRTPDDFLNSVD	0	0	0	3	2	0	1	6	0.00632471
2	Q02505	MUC3A	Mucin-3A {ECO:0000305}	TYSFSSSMSASSAGTT	0	1	0	0	1	0	4	6	0.00632471
2	Q04771	ACVR1	Activin receptor type-1	YDVVPNDPSFEDMRKV	0	0	0	5	0	0	1	6	0.00632471
2	Q9ULC8	ZDHHC8	Probable palmitoyltransferase ZDHHC8	SSYSLQQASVLSEGPR	0	1	0	0	3	2	0	6	0.00632471
2	P01243	CSH1	Chorionic somatomammotropin hormone	ETYIPKDQKYSFLHDS	0	0	0	1	3	1	0	5	0.00527059
2	O94952	FBXO21	F-box only protein 21	YNVEPQEISHPDVGRY	0	0	0	1	3	0	1	5	0.00527059
2	A6NCI8	C2orf78	Uncharacterized protein C2orf78	YSVSSQPITETSVQVM	0	2	0	0	0	2	1	5	0.00527059
2	Q71RC2	LARP4	La-related protein 4	GMILGPEDLSYQIYDV	0	0	0	0	2	0	3	5	0.00527059
2	Q9NS62	THSD1	Thrombospondin type-1 domain-containing protein 1	KVYHVSQSPLTDTAID	0	1	0	0	2	0	2	5	0.00527059

## Sheet: Legend
Table S3.	Results of ProP-PD selections against moesin FERM domain.
	Tab A. Phage display results: High (4)/medium (3-2) confidence ligands with associated NGS counts.
	Tab B. Annotated peptides: PepTools annotated peptides.
	Tab C. Ligads with shared GO terms: Ligands that share GO terms with ezrin that are unlikely to occure by chance.
	Tab D. Secreted or lumenal ligands. Ligands that are less likely to be relevant based on their localization.

## Sheet: B. Annotated peptides
Table S3. PepTools annotated peptides
ProteinAcc	ProteinName	GeneName	Hit	SeqStart	SeqStop	IUPred	Anchor	Domain	Motif	Modification	Structure	SNP	Mutagenesis	Region	Topology	SecondaryStructure	Isoform	Switch	Other	Warnings	Shared_interaction	Shared_function_terms	Shared_function_sig	Shared_process_terms	Shared_process_sig	Shared_localisation_terms	Shared_localisation_sig
Q9NWT6	Hypoxia-inducible factor 1-alpha inhibitor	HIF1AN	DESQLRSYSFPTRPIP	28	43	0.516	0.407				1H2K|2.15|X-ray|A|1|349|0;1H2L|2.25|X-ray|A|1|349|0;1H2M|2.5|X-ray|A|1|349|0;1H2N|2.84|X-ray|A|1|349|0;1IZ3|2.8|X-ray|A|1|349|0;1MZE|2.2|X-ray|A|1|349|0;1MZF|2.4|X-ray|A|1|349|0;1YCI|2.7|X-ray|A|1|349|0;2CGN|2.4|X-ray|A|1|349|0;2CGO|2.3|X-ray|A|1|349|0;2ILM|2.3|X-ray|A|1|349|0;2W0X|2.12|X-ray|A|1|349|0;2WA3|2.5|X-ray|A|1|349|0;2WA4|2.5|X-ray|A|1|349|0;2XUM|2.2|X-ray|A|1|349|0;2Y0I|2.28|X-ray|A|1|…			region of interest:Interaction with VHL|2|125|0		helix|29|31|0;strand|39|41|0				Surface accessibility:42.44%						perinuclear region of cytoplasm (GO:0048471) shared_with:Moesin (P26038)	0.001
Q8WUM4	Programmed cell death 6-interacting protein	PDCD6IP	SYPFPQPPQQSYYPQQ	853	868	0.892	0.297						mutagenesis site:Loss of homoologimerization and reduced TSG101-binding: decreased HIV-1 release: no effect on cytokinesis. Almost complete loss of TSG101-binding and impaired cytokinesis: when associated with 717-A--A-720.|PSYP->ASAA|852|855|0;mutagenesis site:Loss of homooligomerization: reduced TSG101-binding: impaired HIV-1 release.|YY->AA|864|865|0	region of interest:Interaction with EIAV p9|176|868|0;region of interest:Interaction with SDCBP|418|868|0;region of interest:Self-association|503|868|0;region of interest:Essential to promote virus budding|864|868|0;compositionally biased region:Pro-rich|717|860|0			In isoform 3.|Missing|272|868|0							establishment or maintenance of epithelial cell apical/basal polarity (GO:0045197) shared_with:Moesin (P26038)	3.41e-06	myelin sheath (GO:0043209) shared_with:Moesin (P26038)	5.21e-05
P30048	Thioredoxin-dependent peroxide reductase, mitochondrial	PRDX3	NWTPDSPTIKPSPAAS	232	247	0.527	0.084	1-cysPrx_C|PF10417|218|253|0		Phosphorylation||||P30048|234|234|0;Phosphorylation||||P30048|237|237|0	5JCG|2.8|X-ray|A:B:C:D:E:F:G:H:I|62|256|0;5UCX|2.4|X-ray|A:B:C:D:E:F:G:H:I|62|256|0					helix|244|254|0				Surface accessibility:39.81%;Domain:1-cysPrx_C		protein kinase binding (GO:0019901) shared_with:Moesin (P26038)	0.000857			myelin sheath (GO:0043209) shared_with:Moesin (P26038)	5.21e-05
Q9UM54	Unconventional myosin-VI	MYO6	YDFAPFLNNSPQQNPA	1146	1161	0.645	0.406			Phosphorylation||||Q9UM54|1146|1146|0;Phosphorylation|||Phosphoserine|Q9UM54|1155|1155|0							In isoform 6.|DFAPFLNNSP->A|1147|1156|0;In isoform 4 and isoform 5.|Missing|1147|1155|0					actin binding (GO:0003779) shared_with:Moesin (P26038)	0.000405			microvillus (GO:0005902) shared_with:Moesin (P26038)	9.18e-06
Q5SQI0	Alpha-tubulin N-acetyltransferase 1	ATAT1	QYMLQKERVEPHQLAI	141	156	0.332	0.113	Acetyltransf_16|PF05301|8|190|0;N-acetyltransferase|Q5SQI0|1|190|0		Phosphorylation||||Q5SQI0|142|142|0;Acetylation|autocatalysis||N6-acetyllysine|Q5SQI0|146|146|0	3VWD|1.25|X-ray|A|1|194|0;3VWE|1.96|X-ray|A|1|194|0;4B5O|1.05|X-ray|A|1|196|0;4B5P|1.6|X-ray|A:B|1|196|0;4GS4|2.11|X-ray|A|2|236|0;4IF5|1.7|X-ray|A|1|193|0;4PK2|1.35|X-ray|A|1|194|0;4PK3|1.35|X-ray|A|1|194|0;4U9Y|2.2|X-ray|A|1|194|0;4U9Z|1.8|X-ray|A|1|194|0					helix|135|147|0;helix|151|153|0;strand|155|158|0				Disorder:0.33;Surface accessibility:34.37%;Domain:N-acetyltransferase,Acetyltransf_16				positive regulation of protein complex assembly (GO:0031334) shared_with:Moesin (P26038)	0.000139	focal adhesion (GO:0005925) shared_with:Moesin (P26038)	0.000359
Q8IVT2	Mitotic interactor and substrate of PLK1	MISP	ITGSYSVSESPFFSPI	595	610	0.414	0.823	AKAP2_C|PF15304|325|674|0												Domain:AKAP2_C	Moesin (P26038)	actin binding (GO:0003779) shared_with:Moesin (P26038)	0.000405			focal adhesion (GO:0005925) shared_with:Moesin (P26038)	0.000359
Q9ULJ8	Neurabin-1	PPP1R9A	NEYSVTGHYPLNLPSV	226	241	0.37	0.815			Phosphorylation||||Q9ULJ8|229|229|0							In isoform 2.|MLKTESSGERTTLRSASPHRNAYRTEFQALKSTFDKPKSDGEQKTKEGEGSQQSRGRKYGSNVNRIKNLFMQMGMEPNENAAVIAKTRGKGGHSSPQRRMKPKEFLEKTDGSVVKLESSVSERISRFDTMYDGPSYSKFTETRKMFERSVHESGQNNRYSPKKEKAGGSEPQDEWGGSKSNRGSTDSLDSLSSRTEAVSPTVSQLSAVFENTDSPSAIISEKAENNEYSVTGHYPLNLPSVTVTNLDTFGHLKDSNSWPPSNKRGVDTEDAHKSNATPVPEVASKSTSLASIPGEEIQQSKEPEDSTSNQQTPDSIDKDGPEEPCAESKAMPKSEIPSPQSQLLEDAEANLVGREAAKQQRKELAGGDFTSPDASASSCGKEVPE…			Disorder:0.37		actin binding (GO:0003779) shared_with:Moesin (P26038)	0.000405	regulation of cellular component size (GO:0032535) shared_with:Moesin (P26038)	0.000141	filopodium (GO:0030175) shared_with:Moesin (P26038)	1.17e-05
Q70E73	Ras-associated and pleckstrin homology domains-containing protein 1	RAPH1	SYSLDDVTAQLEQASL	150	165	0.441	0.684			Phosphorylation||||Q70E73|152|152|0;Phosphorylation|||Phosphoserine|Q70E73|150|150|0																filopodium (GO:0030175) shared_with:Moesin (P26038)	1.17e-05
P59025	Receptor-transporting protein 1	RTP1	KLLEEEATTYTFSRAP	206	221	0.451	0.051								topological domain:Cytoplasmic|1|238|0											cell surface (GO:0009986) shared_with:Moesin (P26038)	0.00091
P58107	Epiplakin	EPPK1	FFDPNTHENLTYVQLL	2922	2937	0.355	0.262			Phosphorylation||||P58107|2930|2930|0;Phosphorylation||||P58107|2931|2931|0				repeat:Plectin 45|2913|2947|0;region of interest:Interaction with KRT5|1572|5085|0;region of interest:Interaction with KRT14|2761|2953|0						Disorder:0.36						cell periphery (GO:0071944) shared_with:Moesin (P26038)	3.06e-06
P58107	Epiplakin	EPPK1	FFDPNTHENLTYVQLL	2386	2401	0.349	0.258			Phosphorylation||||P58107|2396|2396|0;Phosphorylation||||P58107|2397|2397|0				repeat:Plectin 40|2377|2411|0;region of interest:Interaction with KRT5|1572|5085|0						Disorder:0.35						cell periphery (GO:0071944) shared_with:Moesin (P26038)	3.06e-06
P58107	Epiplakin	EPPK1	FFDPNTHENLTYVQLL	3453	3468	0.349	0.258			Phosphorylation||||P58107|3464|3464|0;Phosphorylation||||P58107|3465|3465|0				repeat:Plectin 50|3444|3478|0;region of interest:Interaction with KRT5|1572|5085|0						Disorder:0.35						cell periphery (GO:0071944) shared_with:Moesin (P26038)	3.06e-06
P58107	Epiplakin	EPPK1	FFDPNTHENLTYVQLL	3987	4002	0.349	0.258			Phosphorylation||||P58107|3998|3998|0;Phosphorylation||||P58107|3999|3999|0				repeat:Plectin 55|3978|4012|0;region of interest:Interaction with KRT5|1572|5085|0						Disorder:0.35						cell periphery (GO:0071944) shared_with:Moesin (P26038)	3.06e-06
P58107	Epiplakin	EPPK1	FFDPNTHENLTYVQLL	4521	4536	0.341	0.239			Phosphorylation||||P58107|4532|4532|0;Phosphorylation||||P58107|4533|4533|0				repeat:Plectin 60|4512|4546|0;region of interest:Interaction with KRT5|1572|5085|0						Disorder:0.34						cell periphery (GO:0071944) shared_with:Moesin (P26038)	3.06e-06
O75427	Leucine-rich repeat and calponin homology domain-containing protein 4	LRCH4	SYDLSDITQADLSRNR	64	79	0.335	0.136	LRR_8|PF13855|68|126|0		Phosphorylation||||O75427|64|64|0				repeat:LRR 1|43|64|0;repeat:LRR 2|69|90|0						Disorder:0.34;Domain:LRR_8				establishment or maintenance of epithelial cell apical/basal polarity (GO:0045197) shared_with:Moesin (P26038)	3.41e-06	basolateral plasma membrane (GO:0016323) shared_with:Moesin (P26038)	8.26e-05
Q01484	Ankyrin-2	ANK2	EVSYEVTPKTTDVSTP	2545	2560	0.633	0.584			Phosphorylation||17081983,15572359||Q01484|2550|2550|0;Phosphorylation||||Q01484|2548|2548|0							In isoform 2, isoform 4 and isoform 5.|Missing|1477|3561|0					structural constituent of cytoskeleton (GO:0005200) shared_with:Moesin (P26038)	2.75e-05			basolateral plasma membrane (GO:0016323) shared_with:Moesin (P26038)	8.26e-05
Q13237	cGMP-dependent protein kinase 2	PRKG2	TYDLNKPPEFSFEKAR	133	148	0.505	0.31				5C6C|2.05|X-ray|A:B|137|277|0;5C8W|1.8|X-ray|A:B:C:D:E:F|137|277|0															apical plasma membrane (GO:0016324) shared_with:Moesin (P26038)	0.000209
Q5VTH2	Protein Flattop	CFAP126	NWSPTKPTKESISSHE	21	36	0.489	0.114			Phosphorylation||||Q5VTH2|23|23|0																apical plasma membrane (GO:0016324) shared_with:Moesin (P26038)	0.000209
Q07157	Tight junction protein ZO-1	TJP1	KYQINNISTVPKAIPV	1601	1616	0.432	0.495			Phosphorylation||||Q07157|1602|1602|0;Ubiquitylation||||Q07157|1601|1601|0												cell adhesion molecule binding (GO:0050839) shared_with:Moesin (P26038)	0.00051	establishment of endothelial barrier (GO:0061028) shared_with:Moesin (P26038)	1.23e-06	apical part of cell (GO:0045177) shared_with:Moesin (P26038)	1.07e-05
Q04771	Activin receptor type-1	ACVR1	YDVVPNDPSFEDMRKV	432	447	0.314	0.07	Pkinase|PF00069|208|495|0;Protein kinase|Q04771|208|502|0			3OOM|2.0|X-ray|A|201|499|0;3H9R|2.35|X-ray|A|172|499|0;3MTF|2.15|X-ray|A:B|201|499|0;3Q4U|1.82|X-ray|A:B:C:D|201|499|0;4BGG|2.56|X-ray|A:B:C:D|201|499|0;4C02|2.17|X-ray|A|172|499|0;4DYM|2.42|X-ray|A|201|499|0;5OXG|2.13|X-ray|A:B:C:D|201|499|0;5OY6|2.56|X-ray|A:B:C:D|201|499|0;6EIX|2.3|X-ray|A|172|509|0				topological domain:Cytoplasmic|147|509|0	turn|430|434|0;helix|441|448|0				Disorder:0.31;Surface accessibility:47.0%;Domain:Pkinase,Protein kinase				cell-cell adhesion (GO:0098609) shared_with:Moesin (P26038)	0.000439	apical part of cell (GO:0045177) shared_with:Moesin (P26038)	1.07e-05
Q99569	Plakophilin-4	PKP4	QYRVQECNYNRLQHAV	486	501	0.404	0.562			Phosphorylation||||Q99569|487|487|0;Phosphorylation||||Q99569|494|494|0														cell-cell adhesion (GO:0098609) shared_with:Moesin (P26038)	0.000439	anchoring junction (GO:0070161) shared_with:Moesin (P26038)	0.000635
Q13950	Runt-related transcription factor 2	RUNX2	SGSYQFPMVPGGDRSP	451	466	0.513	0.574	RunxI|PF08504|430|521|0		Phosphorylation||12231506||Q13950|465|465|0;Phosphorylation|CDK1||Phosphoserine|Q13950|451|451|0			mutagenesis site:Reduced DNA-binding and impaired phosphorylation.|S->A|451|451|0	region of interest:Interaction with KAT6B|374|468|0;compositionally biased region:Pro/Ser/Thr-rich|237|521|0						Domain:RunxI				T cell activation (GO:0042110) shared_with:Moesin (P26038)	8.8e-05
P10914	Interferon regulatory factor 1	IRF1	EVVPDSTSDLYNFQVS	200	215	0.439	0.762			Phosphorylation||||P10914|215|215|0														T cell activation (GO:0042110) shared_with:Moesin (P26038)	8.8e-05
P10914	Interferon regulatory factor 1	IRF1	LYNFQVSPMPSTSEAT	209	224	0.619	0.502			Phosphorylation||||P10914|215|215|0;Phosphorylation||||P10914|219|219|0;Phosphorylation||||P10914|221|221|0														T cell activation (GO:0042110) shared_with:Moesin (P26038)	8.8e-05
P35398	Nuclear receptor ROR-alpha	RORA	TYNISANGLTELHDDL	185	200	0.549	0.729							region of interest:Hinge|139|271|0										T cell activation (GO:0042110) shared_with:Moesin (P26038)	8.8e-05
P01100	Proto-oncogene c-Fos	FOS	AFTLPLLNDPEPKPSV	238	253	0.599	0.38																	response to ketone (GO:1901654) shared_with:Moesin (P26038)	7.99e-05
P46937	Transcriptional coactivator YAP1	YAP1	SYSVPRTPDDFLNSVD	406	421	0.587	0.848			Phosphorylation||||P46937|419|419|0;Phosphorylation|ABL1||Phosphotyrosine|P46937|407|407|0;Phosphorylation|MAPK8,MAPK9||Phosphothreonine|P46937|412|412|0			mutagenesis site:Enhanced interaction with TP73.|Y->E|407|407|0;mutagenesis site:No phosphorylation by ABL1 and partial loss of binding to TP73.|Y->F|407|407|0	region of interest:Transactivation domain|291|504|0										response to ketone (GO:1901654) shared_with:Moesin (P26038)	7.99e-05
Q96ST3	Paired amphipathic helix protein Sin3a	SIN3A	QYSVTPSYQVSAMPQS	55	70	0.444	0.627																	response to ketone (GO:1901654) shared_with:Moesin (P26038)	7.99e-05
Q15735	Phosphatidylinositol 4,5-bisphosphate 5-phosphatase A	INPP5J	SYRSHMEYTVSDHKPV	709	724	0.37	0.09	Exo_endo_phos|PF03372|428|721|0						region of interest:Catalytic|425|728|0						Disorder:0.37;Domain:Exo_endo_phos				regulation of protein complex assembly (GO:0043254) shared_with:Moesin (P26038)	0.000431
O94898	Leucine-rich repeats and immunoglobulin-like domains protein 2	LRIG2	DYSITNTEELNLPADI	837	852	0.325	0.112								topological domain:Cytoplasmic|829|1065|0					Disorder:0.32				regulation of protein catabolic process (GO:0042176) shared_with:Moesin (P26038)	0.000285
Q8TE57	A disintegrin and metalloproteinase with thrombospondin motifs 16	ADAMTS16	YDLVSAYEVDHRGDYV	60	75	0.39	0.486	Pep_M12B_propep|PF01562|61|205|0						propeptide|25|279|0						Disorder:0.39;Domain:Pep_M12B_propep				regulation of organelle assembly (GO:1902115) shared_with:Moesin (P26038)	6.25e-05
Q86UR5	Regulating synaptic membrane exocytosis protein 1	RIMS1	MYTLEHNDGSQSDTAV	1405	1420	0.554	0.451			Phosphorylation|ATM,ATR|18669648,25159151,31819260||Q86UR5|1414|1414|0;Phosphorylation||18669648,25159151,31819260||Q86UR5|1407|1407|0;Phosphorylation||28601559,18669648,25159151,31819260|Phosphoserine|Q86UR5|1416|1416|0;Phosphorylation||25159151,31819260||Q86UR5|1418|1418|0							In isoform 11.|Missing|1|1473|0;In isoform 2.|Missing|1040|1692|0;In isoform 6, isoform 7, isoform 8, isoform 9, isoform 10 and isoform 13.|Missing|1284|1455|0							regulation of intracellular transport (GO:0032386) shared_with:Moesin (P26038)	0.000374
O95835	Serine/threonine-protein kinase LATS1	LATS1	THHKALQEIRNSLLPF	73	88	0.584	0.899			Phosphorylation||28601559,23312004,31819260||O95835|84|84|0	4ZRK|2.32|X-ray|E:F:G:H|69|100|0					helix|74|85|0						protein kinase binding (GO:0019901) shared_with:Moesin (P26038)	0.000857	regulation of cellular protein catabolic process (GO:1903362) shared_with:Moesin (P26038)	0.00012
O95835	Serine/threonine-protein kinase LATS1	LATS1	LYNISVPGLQTNWPQS	421	436	0.53	0.79															protein kinase binding (GO:0019901) shared_with:Moesin (P26038)	0.000857	regulation of cellular protein catabolic process (GO:1903362) shared_with:Moesin (P26038)	0.00012
Q13554	Calcium/calmodulin-dependent protein kinase type II subunit beta	CAMK2B	AYDFPSPEWDTVTPEA	230	245	0.355	0.052	Pkinase|PF00069|14|272|0		Phosphorylation||||Q13554|231|231|0;Phosphorylation||||Q13554|235|235|0	3BHH|2.4|X-ray|A:B:C:D|11|303|0	missense - Clinical significance:Disease,Pathogenic|E->K|29100089,29560374|237|237|0				turn|235|238|0;strand|239|241|0;helix|243|252|0				Disorder:0.35;Surface accessibility:35.94%;Domain:Pkinase		actin binding (GO:0003779) shared_with:Moesin (P26038)	0.000405	regulation of cell morphogenesis (GO:0022604) shared_with:Moesin (P26038)	0.000454
Q71RC2	La-related protein 4	LARP4	GMILGPEDLSYQIYDV	91	106	0.447	0.495										In isoform 2.|Missing|97|194|0							regulation of cell morphogenesis (GO:0022604) shared_with:Moesin (P26038)	0.000454
O00443	Phosphatidylinositol 4-phosphate 3-kinase C2 domain-containing subunit alpha	PIK3C2A	YDLMVFPESDSQKRAL	73	88	0.356	0.377			Phosphorylation||27916117,25394399,26144840,31819260||O00443|73|73|0				region of interest:Interaction with clathrin: sufficient to induce clathrin assembly|2|142|0						Disorder:0.36				regulation of anatomical structure size (GO:0090066) shared_with:Moesin (P26038)	0.000328
Q7Z333	Probable helicase senataxin	SETX	AYELSQRSLDYVAQLR	1296	1311	0.393	0.821			Phosphorylation||||Q7Z333|1300|1300|0;Phosphorylation||||Q7Z333|1303|1303|0;Phosphorylation||||Q7Z333|1306|1306|0;Phosphorylation||||Q7Z333|1297|1297|0										Disorder:0.39				positive regulation of protein complex assembly (GO:0031334) shared_with:Moesin (P26038)	0.000139
Q5UIP0	Telomere-associated protein RIF1	RIF1	SKYAEYSFTSLPVPES	1657	1672	0.406	0.454			Phosphorylation||||Q5UIP0|1659|1659|0;Phosphorylation||||Q5UIP0|1662|1662|0;Phosphorylation||31819260||Q5UIP0|1666|1666|0;Phosphorylation||||Q5UIP0|1672|1672|0;Phosphorylation||28601559,25850435,31819260,25827581,18669648,25159151,24850871,26074081,28111955,26852163||Q5UIP0|1663|1663|0;Phosphorylation||31819260||Q5UIP0|1665|1665|0														positive regulation of organelle organization (GO:0010638) shared_with:Moesin (P26038)	0.000946
O75385	Serine/threonine-protein kinase ULK1	ULK1	SFDFPKTPSSQNLLAL	630	645	0.456	0.791			Phosphorylation||||O75385|630|630|0;Phosphorylation|CDK1,CDK2,CDK4,CDK5,MAPK1,MAPK14,MAPK3,MAPK8|25394399,24247654,27155012,24961811,26546556,24204825,24850871,28464451,23770244,28450419,23532336,26657352,25850435,31819260|Phosphothreonine|O75385|636|636|0;Phosphorylation|ATM,ATR|27834733,28464451,24501219,18669648,31819260,24850871,28450419,27499020,26852163|Phosphoserine|O75385|639|639|0;Phosph…														positive regulation of organelle assembly (GO:1902117) shared_with:Moesin (P26038)	9.78e-06
Q9ULC8	Probable palmitoyltransferase ZDHHC8	ZDHHC8	SSYSLQQASVLSEGPR	583	598	0.464	0.722								topological domain:Cytoplasmic|212|765|0									positive regulation of intracellular transport (GO:0032388) shared_with:Moesin (P26038)	0.000139
Q9NZM5	Ribosome biogenesis protein NOP53	NOP53	SYNPSFEDHQTLLSAA	246	261	0.506	0.848	Nop53|PF07767|41|445|0		Phosphorylation||||Q9NZM5|256|256|0				region of interest:Mediates interaction with CDKN2A/isoform tumor suppressor ARF|148|431|0;region of interest:Mediates interaction with NF2|181|478|0						Domain:Nop53				positive regulation of cellular protein catabolic process (GO:1903364) shared_with:Moesin (P26038)	4.07e-05
Q16236	Nuclear factor erythroid 2-related factor 2	NFE2L2	EYSLQQTRDGNVFLVP	580	595	0.575	0.439							region of interest:Mediates interaction with CHD6 and is necessary to activate transcription|591|596|0										positive regulation of cellular protein catabolic process (GO:1903364) shared_with:Moesin (P26038)	4.07e-05
Q86T96	E3 ubiquitin-protein ligase RNF180	RNF180	NSYSFQNPSSFDPSML	276	291	0.48	0.338							region of interest:Interaction with ZIC2|281|489|0	topological domain:Cytoplasmic|1|564|0		In isoform 3.|Missing|78|397|0							positive regulation of cellular protein catabolic process (GO:1903364) shared_with:Moesin (P26038)	4.07e-05
Q16665	Hypoxia-inducible factor 1-alpha	HIF1A	FYELAHQLPLPHNVSS	37	52	0.33	0.34	bHLH|Q16665|17|70|0			1D7G||Model|D|15|73|0			region of interest:Interaction with TSGA10|1|401|0						Disorder:0.33;Domain:bHLH		protein kinase binding (GO:0019901) shared_with:Moesin (P26038)	0.000857	epithelial cell differentiation (GO:0030855) shared_with:Moesin (P26038)	0.000232
P20930	Filaggrin	FLG	YTIQDEAYDTTDSLLE	237	252	0.318	0.848					frameshift - Clinical significance:Pathogenic|S->*|RCV000599537|249|249|0								Disorder:0.32				epithelial cell differentiation (GO:0030855) shared_with:Moesin (P26038)	0.000232
P20930	Filaggrin	FLG	YQVSSHEQSESTHGQT	1443	1458	0.771	0.771			Phosphorylation||||P20930|1443|1443|0				compositionally biased region:Ser-rich|260|3955|0										epithelial cell differentiation (GO:0030855) shared_with:Moesin (P26038)	0.000232
P20930	Filaggrin	FLG	LYQVSTHEQSESAHGR	1766	1781	0.762	0.858			Phosphorylation||||P20930|1767|1767|0;Phosphorylation||||P20930|1770|1770|0;Phosphorylation||||P20930|1771|1771|0				compositionally biased region:Ser-rich|260|3955|0										epithelial cell differentiation (GO:0030855) shared_with:Moesin (P26038)	0.000232
P20930	Filaggrin	FLG	LYQVSTHEQSESAHGR	2415	2430	0.722	0.849			Phosphorylation||||P20930|2416|2416|0;Phosphorylation||||P20930|2419|2419|0;Phosphorylation||||P20930|2420|2420|0		stop gained - Clinical significance:Pathogenic|Q->*|RCV000434890|2417|2417|0;stop gained - Clinical significance:Pathogenic|E->*|RCV000255031|2422|2422|0;missense - Clinical significance:Pathogenic|E->K|rs374588791|2422|2422|0;frameshift - Clinical significance:Pathogenic|Q->*|RCV000256154|2423|2423|0		compositionally biased region:Ser-rich|260|3955|0										epithelial cell differentiation (GO:0030855) shared_with:Moesin (P26038)	0.000232
P20930	Filaggrin	FLG	LYQVSTHEQSESAHGR	3387	3402	0.731	0.836			Phosphorylation||||P20930|3388|3388|0;Phosphorylation||||P20930|3391|3391|0;Phosphorylation||||P20930|3392|3392|0		frameshift - Clinical significance:Pathogenic|E->*|RCV000478664|3397|3397|0		compositionally biased region:Ser-rich|260|3955|0										epithelial cell differentiation (GO:0030855) shared_with:Moesin (P26038)	0.000232
P20930	Filaggrin	FLG	LYQVSTHEQSESAHGR	3711	3726	0.737	0.908			Phosphorylation||||P20930|3712|3712|0;Phosphorylation||||P20930|3715|3715|0;Phosphorylation||||P20930|3716|3716|0;Phosphorylation||||P20930|3722|3722|0				compositionally biased region:Ser-rich|260|3955|0										epithelial cell differentiation (GO:0030855) shared_with:Moesin (P26038)	0.000232
Q02962	Paired box protein Pax-2	PAX2	SNDPVGSYSINGILGI	178	193	0.476	0.755					frameshift - Clinical significance:Pathogenic|N->*|20301624,21326282|188|188|0;missense - Clinical significance:Disease,Pathogenic|G->R|RCV000144050|189|189|0												epithelial cell differentiation (GO:0030855) shared_with:Moesin (P26038)	0.000232
P22736	Nuclear receptor subfamily 4 group A member 1	NR4A1	FFSFSPPTGPSPSLAQ	189	204	0.664	0.471			Phosphorylation||||P22736|196|196|0;Phosphorylation||24850871,25159151,31819260||P22736|201|201|0;Phosphorylation|CDK1,CDK2,MAPK1,MAPK3,MAPK8|25159151,28601559,26055452,31819260||P22736|193|193|0;Phosphorylation|CDK1,CDK2,HIPK2,MAPK1,MAPK14,MAPK3,MAPK8|25159151,31819260||P22736|199|199|0														cellular response to hormone stimulus (GO:0032870) shared_with:Moesin (P26038)	0.000283
Q8IZU9	Kin of IRRE-like protein 3	KIRREL3	YYSVNTFKEHHSTPTI	637	652	0.458	0.365								topological domain:Cytoplasmic|557|778|0		In isoform 2.|Missing|601|778|0			Localisation:Secreted				cell-cell adhesion (GO:0098609) shared_with:Moesin (P26038)	0.000439
P30260	Cell division cycle protein 27 homolog	CDC27	YSLNTDSSVSYIDSAV	224	239	0.312	0.601				4RG6|3.3|X-ray|A:B|1|824|0;4RG7|4.25|X-ray|A:B|1|824|0;4RG9|3.25|X-ray|A:B|1|824|0;4UI9|3.6|EM|F:H|1|824|0;5A31|4.3|EM|F:H|1|824|0;5G04|4.0|EM|F:H|1|824|0;5G05|3.4|EM|F:H|1|824|0;5KHR|6.1|EM|F:H|1|824|0;5KHU|4.8|EM|F:H|1|824|0;5L9T|6.4|EM|F:H|1|824|0;5L9U|6.4|EM|F:H|1|824|0;5LCW|4.0|EM|F:H|1|824|0									Disorder:0.31				cell proliferation (GO:0008283) shared_with:Moesin (P26038)	0.001
Q8TDF6	RAS guanyl-releasing protein 4	RASGRP4	YTLSLEPETGCQLRHA	625	640	0.493	0.422										In isoform 3.|Missing|171|673|0							cell proliferation (GO:0008283) shared_with:Moesin (P26038)	0.001
Q9H4A3	Serine/threonine-protein kinase WNK1	WNK1	QYPVSQIPISTPHVST	838	853	0.382	0.175										In isoform 4.|AQGQSQGQPSSSSLTGVSSSQPIQHPQQQQGIQQTAPPQQTVQYSLSQTSTSSEATTAQPVSQPQAPQVLPQVSAGKQLPVSQPVPTIQGEPQIPVATQPSVVPVHSGAHFLPVGQPLPTPLLPQYPVSQIPISTPHVSTAQTGFSSLPITMAAGITQPLLTLASSATTAAIPGVSTVVPSQLPTLLQPVTQLPSQVHPQLLQPAVQSMGIPANLGQAAEVPLSSGDVLYQGFPPRLPPQYPGDSNIAPSSNVASVCIHSTVLSPPMPTEVLATPGYFPTVVQPYVESNLLVPMGGVGGQVQVSQPGGSLAQAPTTSSQQAVLE->PRRGRSMSVCVPIFLLLPLCPASLPVLFHPTASTVCTSFSFPPPDCPEETFAEKLSKAL…			Disorder:0.38		protein kinase binding (GO:0019901) shared_with:Moesin (P26038)	0.000857	cell development (GO:0048468) shared_with:Moesin (P26038)	0.000922
Q9HD90	Neurogenic differentiation factor 4	NEUROD4	SPDLEKSYSFMPHYPS	270	285	0.486	0.337																	cell development (GO:0048468) shared_with:Moesin (P26038)	0.000922
P57082	T-box transcription factor TBX4	TBX4	SYSVQTMETVPYQPFP	428	443	0.31	0.357													Disorder:0.31				animal organ morphogenesis (GO:0009887) shared_with:Moesin (P26038)	0.000477
Q86WV1	Src kinase-associated phosphoprotein 1	SKAP1	LTSQDRRSYEFTATSP	180	195	0.369	0.101	PH|PF00169|108|210|0			1U5D|1.7|X-ray|A:B:C:D|108|213|0					strand|177|181|0;strand|183|185|0;strand|188|191|0;helix|195|212|0				Disorder:0.37;Surface accessibility:36.81%;Domain:PH		protein kinase binding (GO:0019901) shared_with:Moesin (P26038)	0.000857
P54296	Myomesin-2	MYOM2	TYSVSVSDTDGVSSSF	979	994	0.421	0.16	Ig-like C2-type 3|P54296|904|1002|0												Domain:Ig-like C2-type 3		actin binding (GO:0003779) shared_with:Moesin (P26038)	0.000405
O94952	F-box only protein 21	FBXO21	YNVEPQEISHPDVGRY	570	585	0.425	0.095	YccV-like|PF08755|501|593|0												Domain:YccV-like
P78524	Suppression of tumorigenicity 5 protein	ST5	SYQFPKLDRPTKQMRE	719	734	0.452	0.061	uDENN|PF03456|716|783|0;uDENN|P78524|698|846|0												Domain:uDENN
Q9BVV6	Protein TALPID3	KIAA0586	QYLFSPSREMPTFSGT	709	724	0.501	0.545	TALPID3|PF15324|100|1343|0		Phosphorylation||||Q9BVV6|713|713|0;Phosphorylation||||Q9BVV6|715|715|0;Phosphorylation||||Q9BVV6|710|710|0										Domain:TALPID3
P24928	DNA-directed RNA polymerase II subunit RPB1	POLR2A	SYSPTSPSYSPTSPSY	1614	1629	0.564	0.145	RNA_pol_Rpb1_R|PF05001|1616|1629|0		Glycosylation|||O-GlcNAc|P24928|1618|1618|0;Phosphorylation||||P24928|1615|1615|0;Phosphorylation|CDK9|14662762,14517250||P24928|1616|1616|0;Phosphorylation||||P24928|1618|1618|0;Phosphorylation|MAPK3,MAPK1|14662762,14517250,12721286||P24928|1619|1619|0;Phosphorylation||||P24928|1621|1621|0	5IY6|7.2|EM|A|1|1970|0;5IY7|8.6|EM|A|1|1970|0;5IY8|7.9|EM|A|1|1970|0;5IY9|6.3|EM|A|1|1970|0;5IYA|5.4|EM|A|1|1970|0;5IYB|3.9|EM|A|1|1970|0;5IYC|3.9|EM|A|1|1970|0;5IYD|3.9|EM|A|1|1970|0			repeat:3|1608|1614|0;repeat:4|1615|1621|0;repeat:5|1622|1628|0;repeat:6|1629|1635|0;region of interest:C-terminal domain (CTD): 52 X 7 AA approximate tandem repeats of Y-[ST]-P-[STQ]-[ST]-P-[SRTEVKGN]|1593|1960|0			In isoform 2.|Missing|567|1970|0			Domain:RNA_pol_Rpb1_R
P24928	DNA-directed RNA polymerase II subunit RPB1	POLR2A	SYSPTSPSYSPTSPSY	1642	1657	0.484	0.108	RNA_pol_Rpb1_R|PF05001|1630|1643|0;RNA_pol_Rpb1_R|PF05001|1644|1657|0			5IY6|7.2|EM|A|1|1970|0;5IY7|8.6|EM|A|1|1970|0;5IY8|7.9|EM|A|1|1970|0;5IY9|6.3|EM|A|1|1970|0;5IYA|5.4|EM|A|1|1970|0;5IYB|3.9|EM|A|1|1970|0;5IYC|3.9|EM|A|1|1970|0;5IYD|3.9|EM|A|1|1970|0			repeat:7|1636|1642|0;repeat:8|1643|1649|0;repeat:9|1650|1656|0;repeat:10|1657|1663|0;region of interest:C-terminal domain (CTD): 52 X 7 AA approximate tandem repeats of Y-[ST]-P-[STQ]-[ST]-P-[SRTEVKGN]|1593|1960|0			In isoform 2.|Missing|567|1970|0			Domain:RNA_pol_Rpb1_R
P24928	DNA-directed RNA polymerase II subunit RPB1	POLR2A	SYSPTSPSYSPTSPSY	1649	1664	0.476	0.104	RNA_pol_Rpb1_R|PF05001|1644|1657|0;RNA_pol_Rpb1_R|PF05001|1658|1671|0			5IY6|7.2|EM|A|1|1970|0;5IY7|8.6|EM|A|1|1970|0;5IY8|7.9|EM|A|1|1970|0;5IY9|6.3|EM|A|1|1970|0;5IYA|5.4|EM|A|1|1970|0;5IYB|3.9|EM|A|1|1970|0;5IYC|3.9|EM|A|1|1970|0;5IYD|3.9|EM|A|1|1970|0			repeat:8|1643|1649|0;repeat:9|1650|1656|0;repeat:10|1657|1663|0;repeat:11|1664|1670|0;region of interest:C-terminal domain (CTD): 52 X 7 AA approximate tandem repeats of Y-[ST]-P-[STQ]-[ST]-P-[SRTEVKGN]|1593|1960|0			In isoform 2.|Missing|567|1970|0			Domain:RNA_pol_Rpb1_R
P24928	DNA-directed RNA polymerase II subunit RPB1	POLR2A	SYSPTSPSYSPTSPSY	1656	1671	0.473	0.098	RNA_pol_Rpb1_R|PF05001|1644|1657|0;RNA_pol_Rpb1_R|PF05001|1658|1671|0			5IY6|7.2|EM|A|1|1970|0;5IY7|8.6|EM|A|1|1970|0;5IY8|7.9|EM|A|1|1970|0;5IY9|6.3|EM|A|1|1970|0;5IYA|5.4|EM|A|1|1970|0;5IYB|3.9|EM|A|1|1970|0;5IYC|3.9|EM|A|1|1970|0;5IYD|3.9|EM|A|1|1970|0			repeat:9|1650|1656|0;repeat:10|1657|1663|0;repeat:11|1664|1670|0;repeat:12|1671|1677|0;region of interest:C-terminal domain (CTD): 52 X 7 AA approximate tandem repeats of Y-[ST]-P-[STQ]-[ST]-P-[SRTEVKGN]|1593|1960|0			In isoform 2.|Missing|567|1970|0			Domain:RNA_pol_Rpb1_R
P24928	DNA-directed RNA polymerase II subunit RPB1	POLR2A	SYSPTSPSYSPTSPSY	1663	1678	0.471	0.092	RNA_pol_Rpb1_R|PF05001|1672|1685|0;RNA_pol_Rpb1_R|PF05001|1658|1671|0			5IY6|7.2|EM|A|1|1970|0;5IY7|8.6|EM|A|1|1970|0;5IY8|7.9|EM|A|1|1970|0;5IY9|6.3|EM|A|1|1970|0;5IYA|5.4|EM|A|1|1970|0;5IYB|3.9|EM|A|1|1970|0;5IYC|3.9|EM|A|1|1970|0;5IYD|3.9|EM|A|1|1970|0			repeat:10|1657|1663|0;repeat:11|1664|1670|0;repeat:12|1671|1677|0;repeat:13|1678|1684|0;region of interest:C-terminal domain (CTD): 52 X 7 AA approximate tandem repeats of Y-[ST]-P-[STQ]-[ST]-P-[SRTEVKGN]|1593|1960|0			In isoform 2.|Missing|567|1970|0			Domain:RNA_pol_Rpb1_R
P24928	DNA-directed RNA polymerase II subunit RPB1	POLR2A	SYSPTSPSYSPTSPSY	1670	1685	0.471	0.088	RNA_pol_Rpb1_R|PF05001|1672|1685|0;RNA_pol_Rpb1_R|PF05001|1658|1671|0			5IY6|7.2|EM|A|1|1970|0;5IY7|8.6|EM|A|1|1970|0;5IY8|7.9|EM|A|1|1970|0;5IY9|6.3|EM|A|1|1970|0;5IYA|5.4|EM|A|1|1970|0;5IYB|3.9|EM|A|1|1970|0;5IYC|3.9|EM|A|1|1970|0;5IYD|3.9|EM|A|1|1970|0			repeat:11|1664|1670|0;repeat:12|1671|1677|0;repeat:13|1678|1684|0;repeat:14|1685|1691|0;region of interest:C-terminal domain (CTD): 52 X 7 AA approximate tandem repeats of Y-[ST]-P-[STQ]-[ST]-P-[SRTEVKGN]|1593|1960|0			In isoform 2.|Missing|567|1970|0			Domain:RNA_pol_Rpb1_R
P24928	DNA-directed RNA polymerase II subunit RPB1	POLR2A	SYSPTSPSYSPTSPSY	1677	1692	0.471	0.087	RNA_pol_Rpb1_R|PF05001|1672|1685|0;RNA_pol_Rpb1_R|PF05001|1686|1699|0			5IY6|7.2|EM|A|1|1970|0;5IY7|8.6|EM|A|1|1970|0;5IY8|7.9|EM|A|1|1970|0;5IY9|6.3|EM|A|1|1970|0;5IYA|5.4|EM|A|1|1970|0;5IYB|3.9|EM|A|1|1970|0;5IYC|3.9|EM|A|1|1970|0;5IYD|3.9|EM|A|1|1970|0			repeat:12|1671|1677|0;repeat:13|1678|1684|0;repeat:14|1685|1691|0;repeat:15|1692|1698|0;region of interest:C-terminal domain (CTD): 52 X 7 AA approximate tandem repeats of Y-[ST]-P-[STQ]-[ST]-P-[SRTEVKGN]|1593|1960|0			In isoform 2.|Missing|567|1970|0			Domain:RNA_pol_Rpb1_R
P24928	DNA-directed RNA polymerase II subunit RPB1	POLR2A	SYSPTSPSYSPTSPSY	1684	1699	0.471	0.087	RNA_pol_Rpb1_R|PF05001|1672|1685|0;RNA_pol_Rpb1_R|PF05001|1686|1699|0			5IY6|7.2|EM|A|1|1970|0;5IY7|8.6|EM|A|1|1970|0;5IY8|7.9|EM|A|1|1970|0;5IY9|6.3|EM|A|1|1970|0;5IYA|5.4|EM|A|1|1970|0;5IYB|3.9|EM|A|1|1970|0;5IYC|3.9|EM|A|1|1970|0;5IYD|3.9|EM|A|1|1970|0			repeat:13|1678|1684|0;repeat:14|1685|1691|0;repeat:15|1692|1698|0;repeat:16|1699|1705|0;region of interest:C-terminal domain (CTD): 52 X 7 AA approximate tandem repeats of Y-[ST]-P-[STQ]-[ST]-P-[SRTEVKGN]|1593|1960|0			In isoform 2.|Missing|567|1970|0			Domain:RNA_pol_Rpb1_R
P24928	DNA-directed RNA polymerase II subunit RPB1	POLR2A	SYSPTSPSYSPTSPSY	1691	1706	0.471	0.087	RNA_pol_Rpb1_R|PF05001|1686|1699|0;RNA_pol_Rpb1_R|PF05001|1700|1713|0			5IY6|7.2|EM|A|1|1970|0;5IY7|8.6|EM|A|1|1970|0;5IY8|7.9|EM|A|1|1970|0;5IY9|6.3|EM|A|1|1970|0;5IYA|5.4|EM|A|1|1970|0;5IYB|3.9|EM|A|1|1970|0;5IYC|3.9|EM|A|1|1970|0;5IYD|3.9|EM|A|1|1970|0			repeat:14|1685|1691|0;repeat:15|1692|1698|0;repeat:16|1699|1705|0;repeat:17|1706|1712|0;region of interest:C-terminal domain (CTD): 52 X 7 AA approximate tandem repeats of Y-[ST]-P-[STQ]-[ST]-P-[SRTEVKGN]|1593|1960|0			In isoform 2.|Missing|567|1970|0			Domain:RNA_pol_Rpb1_R
P24928	DNA-directed RNA polymerase II subunit RPB1	POLR2A	SYSPTSPSYSPTSPSY	1698	1713	0.471	0.087	RNA_pol_Rpb1_R|PF05001|1686|1699|0;RNA_pol_Rpb1_R|PF05001|1700|1713|0;RNA_pol_Rpb1_R|PF05001|1707|1720|0			5IY6|7.2|EM|A|1|1970|0;5IY7|8.6|EM|A|1|1970|0;5IY8|7.9|EM|A|1|1970|0;5IY9|6.3|EM|A|1|1970|0;5IYA|5.4|EM|A|1|1970|0;5IYB|3.9|EM|A|1|1970|0;5IYC|3.9|EM|A|1|1970|0;5IYD|3.9|EM|A|1|1970|0;5M3H|2.5|X-ray|X:Y|1713|1740|0;5M3J|3.5|X-ray|X|1713|1740|0			repeat:15|1692|1698|0;repeat:16|1699|1705|0;repeat:17|1706|1712|0;repeat:18|1713|1719|0;region of interest:C-terminal domain (CTD): 52 X 7 AA approximate tandem repeats of Y-[ST]-P-[STQ]-[ST]-P-[SRTEVKGN]|1593|1960|0			In isoform 2.|Missing|567|1970|0			Domain:RNA_pol_Rpb1_R
P24928	DNA-directed RNA polymerase II subunit RPB1	POLR2A	SYSPTSPSYSPTSPSY	1705	1720	0.471	0.088	RNA_pol_Rpb1_R|PF05001|1714|1727|0;RNA_pol_Rpb1_R|PF05001|1700|1713|0;RNA_pol_Rpb1_R|PF05001|1707|1720|0			5IY6|7.2|EM|A|1|1970|0;5IY7|8.6|EM|A|1|1970|0;5IY8|7.9|EM|A|1|1970|0;5IY9|6.3|EM|A|1|1970|0;5IYA|5.4|EM|A|1|1970|0;5IYB|3.9|EM|A|1|1970|0;5IYC|3.9|EM|A|1|1970|0;5IYD|3.9|EM|A|1|1970|0;5M3H|2.5|X-ray|X:Y|1713|1740|0;5M3J|3.5|X-ray|X|1713|1740|0			repeat:16|1699|1705|0;repeat:17|1706|1712|0;repeat:18|1713|1719|0;repeat:19|1720|1726|0;region of interest:C-terminal domain (CTD): 52 X 7 AA approximate tandem repeats of Y-[ST]-P-[STQ]-[ST]-P-[SRTEVKGN]|1593|1960|0			In isoform 2.|Missing|567|1970|0			Domain:RNA_pol_Rpb1_R
P24928	DNA-directed RNA polymerase II subunit RPB1	POLR2A	SYSPTSPSYSPTSPSY	1712	1727	0.475	0.091	RNA_pol_Rpb1_R|PF05001|1714|1727|0;RNA_pol_Rpb1_R|PF05001|1700|1713|0;RNA_pol_Rpb1_R|PF05001|1707|1720|0;RNA_pol_Rpb1_R|PF05001|1721|1734|0			5IY6|7.2|EM|A|1|1970|0;5IY7|8.6|EM|A|1|1970|0;5IY8|7.9|EM|A|1|1970|0;5IY9|6.3|EM|A|1|1970|0;5IYA|5.4|EM|A|1|1970|0;5IYB|3.9|EM|A|1|1970|0;5IYC|3.9|EM|A|1|1970|0;5IYD|3.9|EM|A|1|1970|0;5M3H|2.5|X-ray|X:Y|1713|1740|0;5M3J|3.5|X-ray|X|1713|1740|0			repeat:17|1706|1712|0;repeat:18|1713|1719|0;repeat:19|1720|1726|0;repeat:20|1727|1733|0;region of interest:C-terminal domain (CTD): 52 X 7 AA approximate tandem repeats of Y-[ST]-P-[STQ]-[ST]-P-[SRTEVKGN]|1593|1960|0		strand|1722|1724|0	In isoform 2.|Missing|567|1970|0			Domain:RNA_pol_Rpb1_R
P24928	DNA-directed RNA polymerase II subunit RPB1	POLR2A	SYSPTSPSYSPTSPSY	1719	1734	0.481	0.095	RNA_pol_Rpb1_R|PF05001|1714|1727|0;RNA_pol_Rpb1_R|PF05001|1707|1720|0;RNA_pol_Rpb1_R|PF05001|1721|1734|0;RNA_pol_Rpb1_R|PF05001|1728|1741|0			5IY6|7.2|EM|A|1|1970|0;5IY7|8.6|EM|A|1|1970|0;5IY8|7.9|EM|A|1|1970|0;5IY9|6.3|EM|A|1|1970|0;5IYA|5.4|EM|A|1|1970|0;5IYB|3.9|EM|A|1|1970|0;5IYC|3.9|EM|A|1|1970|0;5IYD|3.9|EM|A|1|1970|0;5M3H|2.5|X-ray|X:Y|1713|1740|0;5M3J|3.5|X-ray|X|1713|1740|0			repeat:18|1713|1719|0;repeat:19|1720|1726|0;repeat:20|1727|1733|0;repeat:21|1734|1740|0;region of interest:C-terminal domain (CTD): 52 X 7 AA approximate tandem repeats of Y-[ST]-P-[STQ]-[ST]-P-[SRTEVKGN]|1593|1960|0		strand|1722|1724|0	In isoform 2.|Missing|567|1970|0			Domain:RNA_pol_Rpb1_R
P24928	DNA-directed RNA polymerase II subunit RPB1	POLR2A	SYSPTSPSYSPTSPSY	1726	1741	0.492	0.099	RNA_pol_Rpb1_R|PF05001|1735|1748|0;RNA_pol_Rpb1_R|PF05001|1714|1727|0;RNA_pol_Rpb1_R|PF05001|1721|1734|0;RNA_pol_Rpb1_R|PF05001|1728|1741|0			5IY6|7.2|EM|A|1|1970|0;5IY7|8.6|EM|A|1|1970|0;5IY8|7.9|EM|A|1|1970|0;5IY9|6.3|EM|A|1|1970|0;5IYA|5.4|EM|A|1|1970|0;5IYB|3.9|EM|A|1|1970|0;5IYC|3.9|EM|A|1|1970|0;5IYD|3.9|EM|A|1|1970|0;5M3H|2.5|X-ray|X:Y|1713|1740|0;5M3J|3.5|X-ray|X|1713|1740|0			repeat:19|1720|1726|0;repeat:20|1727|1733|0;repeat:21|1734|1740|0;repeat:22|1741|1747|0;region of interest:C-terminal domain (CTD): 52 X 7 AA approximate tandem repeats of Y-[ST]-P-[STQ]-[ST]-P-[SRTEVKGN]|1593|1960|0			In isoform 2.|Missing|567|1970|0			Domain:RNA_pol_Rpb1_R
P24928	DNA-directed RNA polymerase II subunit RPB1	POLR2A	SYSPTSPSYSPTSPSY	1789	1804	0.529	0.124	RNA_pol_Rpb1_R|PF05001|1778|1790|0;RNA_pol_Rpb1_R|PF05001|1784|1797|0;RNA_pol_Rpb1_R|PF05001|1791|1804|0;RNA_pol_Rpb1_R|PF05001|1798|1811|0			2GHQ|2.05|X-ray|C:D|1795|1803|0;2GHT|1.8|X-ray|C:D|1796|1803|0;2LTO||NMR|B|1804|1816|0;3D9K|2.2|X-ray|Y:Z|1790|1803|0;3D9L|2.2|X-ray|Y:Z|1790|1803|0;3D9M|1.75|X-ray|Y:Z|1790|1803|0;3D9N|1.6|X-ray|Y:Z|1790|1803|0;3D9O|2.0|X-ray|Z|1790|1803|0;3D9P|2.1|X-ray|Y:Z|1790|1803|0;4JXT|1.9|X-ray|B|1787|1805|0;5IY6|7.2|EM|A|1|1970|0;5IY7|8.6|EM|A|1|1970|0;5IY8|7.9|EM|A|1|1970|0;5IY9|6.3|EM|A|1|1970|0;5IYA|5…			repeat:28|1783|1789|0;repeat:29|1790|1796|0;repeat:30|1797|1803|0;repeat:31|1804|1810|0;region of interest:C-terminal domain (CTD): 52 X 7 AA approximate tandem repeats of Y-[ST]-P-[STQ]-[ST]-P-[SRTEVKGN]|1593|1960|0			In isoform 2.|Missing|567|1970|0			Domain:RNA_pol_Rpb1_R
Q99543	DnaJ homolog subfamily C member 2	DNAJC2	FTPWTTEEQKLLEQAL	551	566	0.49	0.361	Myb_DNA-binding|PF00249|552|600|0;SANT 2|Q99543|549|604|0		Phosphorylation||25159151,31819260||Q99543|556|556|0	2M2E||NMR|A|551|621|0					helix|556|568|0				Domain:Myb_DNA-binding,SANT 2
Q9H9V9	JmjC domain-containing protein 4	JMJD4	YDVTSPALCDTHLHPR	274	289	0.452	0.116	JmjC|PF02373|222|330|0;JmjC|Q9H9V9|188|347|0												Domain:JmjC
Q53SZ7	Proline-rich protein 30	PRR30	SFSPSQPQNSSLPHSP	127	142	0.725	0.265	DUF4679|PF15728|1|411|0						compositionally biased region:Pro-rich|32|165|0						Domain:DUF4679
Q6ICB4	Sesquipedalian-2	FAM109B	HYALSDSPADHMGFLR	10	25	0.389	0.177	PH|PF00169|18|121|0												Disorder:0.39;Domain:PH
Q9UPQ3	Arf-GAP with GTPase, ANK repeat and PH domain-containing protein 1	AGAP1	YSVSSADQWSEATVIA	473	488	0.386	0.626	PH|Q9UPQ3|346|588|0									In isoform 3.|Missing|406|857|0;In isoform 2.|Missing|442|494|0			Disorder:0.39;Domain:PH
A6NCI8	Uncharacterized protein C2orf78	C2orf78	YSVSSQPITETSVQVM	269	284	0.393	0.325													Disorder:0.39
A7KAX9	Rho GTPase-activating protein 32	ARHGAP32	DYHVTQLQPYFENGRV	1631	1646	0.394	0.379			Phosphorylation||||A7KAX9|1632|1632|0;Phosphorylation||||A7KAX9|1635|1635|0				region of interest:Interaction with GAB2|1391|1711|0			In isoform 3.|Missing|613|2087|0			Disorder:0.39
Q96QE3	ATPase family AAA domain-containing protein 5	ATAD5	YSLNNDFVESSTSVLR	145	160	0.387	0.649													Disorder:0.39
Q9H1K0	Rabenosyn-5	RBSN	FYQLHSHYEEEHSGED	26	41	0.379	0.279	zinc finger region:C2H2-type|Q9H1K0|14|37|0												Disorder:0.38;Domain:zinc finger region:C2H2-type
Q6ZVL6	UPF0606 protein KIAA1549L	KIAA1549L	YYDFPAVETSKGLTER	1417	1432	0.378	0.52	DUF3827|PF12877|931|1569|0		Phosphorylation||||Q6ZVL6|1417|1417|0;Phosphorylation||||Q6ZVL6|1418|1418|0							In isoform 2.|Missing|1230|1849|0			Disorder:0.38;Domain:DUF3827
Q9HBV1	Popeye domain-containing protein 3	POPDC3	FYQMSTPEIRRSPLTQ	265	280	0.383	0.036			Phosphorylation|CDK1,MAPK8|26378887,31819260||Q9HBV1|276|276|0;Phosphorylation|CDK1,MAPK8|25850435,27107777,31819260||Q9HBV1|270|270|0										Disorder:0.38
Q86UW9	Probable E3 ubiquitin-protein ligase DTX2	DTX2	YTVNYTTHTQTNKTSS	152	167	0.368	0.149	WWE 2|Q86UW9|98|174|0;WWE|PF02825|109|174|0		Phosphorylation||||Q86UW9|153|153|0;Phosphorylation||||Q86UW9|156|156|0										Disorder:0.37;Domain:WWE,WWE 2
Q96FA7	ZBED6 C-terminal-like protein	ZBED6CL	VSEYSLNSPSPLQSPR	112	127	0.372	0.082			Phosphorylation||||Q96FA7|119|119|0;Phosphorylation||||Q96FA7|121|121|0;Phosphorylation||||Q96FA7|125|125|0										Disorder:0.37
Q96K76	Ubiquitin carboxyl-terminal hydrolase 47	USP47	YSFNDQHVSRITQEDI	517	532	0.361	0.121	UCH|PF00443|188|561|0		Phosphorylation||||Q96K76|528|528|0							In isoform 3.|Missing|1|1218|0			Disorder:0.36;Domain:UCH
P29074	Tyrosine-protein phosphatase non-receptor type 4	PTPN4	NLSGYLSDYSFIPNQP	166	181	0.362	0.21	FERM_M|PF00373|113|222|0;FERM|P29074|29|312|0												Disorder:0.36;Domain:FERM,FERM_M
Q96BF6	Nucleus accumbens-associated protein 2	NACC2	SYAVQEKPEPVPLESR	293	308	0.36	0.191			Ubiquitylation||||Q96BF6|299|299|0;Sumoylation|||cross-link:Glycyl lysine isopeptide (Lys-Gly) (interchain with G-Cter in SUMO2)|Q96BF6|299|299|0										Disorder:0.36
Q13557	Calcium/calmodulin-dependent protein kinase type II subunit delta	CAMK2D	AYDFPSPEWDTVTPEA	230	245	0.347	0.052	Pkinase|PF00069|14|272|0		Phosphorylation||||Q13557|231|231|0;Phosphorylation||||Q13557|235|235|0	2VN9|2.3|X-ray|A:B|11|309|0;2WEL|1.9|X-ray|A|11|335|0;5VLO|2.05|X-ray|A:B|3|301|0;6AYW|2.05|X-ray|A:B|3|301|0					turn|235|240|0;helix|243|252|0				Disorder:0.35;Surface accessibility:39.69%;Domain:Pkinase
Q9UQM7	Calcium/calmodulin-dependent protein kinase type II subunit alpha	CAMK2A	AYDFPSPEWDTVTPEA	229	244	0.345	0.054	Pkinase|PF00069|13|271|0		Phosphorylation||||Q9UQM7|230|230|0;Phosphorylation||||Q9UQM7|234|234|0	2VZ6|2.3|X-ray|A:B|13|302|0;3SOA|3.55|X-ray|A|1|474|0	missense - Clinical significance:Pathogenic,Uncertain significance,Unclassified|P->L|25533962,28130356,29100089,29560374|235|235|0				helix|236|239|0;helix|242|251|0				Disorder:0.35;Surface accessibility:36.12%;Domain:Pkinase
Q13555	Calcium/calmodulin-dependent protein kinase type II subunit gamma	CAMK2G	AYDFPSPEWDTVTPEA	230	245	0.353	0.054	Pkinase|PF00069|14|272|0		Phosphorylation||||Q13555|231|231|0;Phosphorylation||||Q13555|235|235|0	2V7O|2.25|X-ray|A|5|315|0					helix|237|240|0;helix|243|252|0				Disorder:0.35;Surface accessibility:33.81%;Domain:Pkinase
Q969S3	Zinc finger protein 622	ZNF622	LEFADFYDFRSSYPDH	341	356	0.352	0.313	zf-C2H2_2|PF12756|252|354|0		Phosphorylation||||Q969S3|347|347|0;Phosphorylation||||Q969S3|351|351|0;Phosphorylation||||Q969S3|352|352|0;Phosphorylation||||Q969S3|353|353|0										Disorder:0.35;Domain:zf-C2H2_2
O15164	Transcription intermediary factor 1-alpha	TRIM24	GSYNLPSLPDIDCSST	617	632	0.348	0.843													Disorder:0.35
Q68DE3	Basic helix-loop-helix domain-containing protein USF3	USF3	YNLVSTSSMNTVACLP	773	788	0.353	0.577			Phosphorylation||||Q68DE3|777|777|0										Disorder:0.35
Q8NEZ4	Histone-lysine N-methyltransferase 2C	KMT2C	SYEVSSAPDVPSMGLV	4112	4127	0.352	0.187													Disorder:0.35
Q9Y4K1	Beta/gamma crystallin domain-containing protein 1	CRYBG1	SFVLPVESTQDVSSQV	551	566	0.354	0.526			Phosphorylation||||Q9Y4K1|551|551|0							In isoform 2.|Missing|27|1207|0			Disorder:0.35
Q8TAT6	Nuclear protein localization protein 4 homolog	NPLOC4	TFSISQNPFPIENRDV	463	478	0.343	0.064	NPL4|PF05021|248|557|0												Disorder:0.34;Domain:NPL4
Q5VYJ5	MAM and LDL-receptor class A domain-containing protein 1	MALRD1	TESSVYSFSNPLYGTT	2129	2144	0.341	0.089								topological domain:Cytoplasmic|2098|2156|0					Disorder:0.34
Q6P0N0	Mis18-binding protein 1	MIS18BP1	YELPTLNQEQENFLAV	219	234	0.345	0.329			Phosphorylation||||Q6P0N0|219|219|0;Phosphorylation||||Q6P0N0|223|223|0										Disorder:0.34
Q9UH90	F-box only protein 40	FBXO40	TYNFEPEQFSSGTVLA	430	445	0.334	0.106													Disorder:0.33
P49005	DNA polymerase delta subunit 2	POLD2	FDPTNYTLPQQPLHPC	299	314	0.32	0.092	DNA_pol_E_B|PF04042|196|412|0			3E0J|3.0|X-ray|A:C:E:G|1|469|0					strand|300|302|0;strand|304|307|0				Disorder:0.32;Surface accessibility:18.56%;Domain:DNA_pol_E_B
Q13367	AP-3 complex subunit beta-2	AP3B2	DYTFSRQPFSGDPHMV	874	889	0.32	0.244	AP3B1_C|PF14796|802|947|0									In isoform 2.|Missing|1|937|0			Disorder:0.32;Domain:AP3B1_C
Q6PJT7	Zinc finger CCCH domain-containing protein 14	ZC3H14	YYDMESMVHADTRSFI	453	468	0.319	0.708			Phosphorylation||||Q6PJT7|453|453|0;Phosphorylation||||Q6PJT7|454|454|0;Phosphorylation||||Q6PJT7|458|458|0							In isoform 8.|Missing|1|454|0;In isoform 3 and isoform 10.|Missing|427|582|0;In isoform 4, isoform 6 and isoform 11.|Missing|452|582|0;In isoform 8.|DMESMVHADTRSFILKKPKLSEEVVVAPNQESGMKTADSLRVLSGHLMQTRDLVQPDKPASPKFIVTLDGVPSPPGYMSDQEEDMCFEGMKPVNQTAASNKGLRGLLHPQQLHLLSRQLEDPNGSFSN->MRMSSKFPSPPLPIFLPPEPVDLGSITSSSCSLNELDNISHLLRKISADINEIKGMKAAILTVEANLFDLNVRVSKNEAKISSLEVKMNEYSTTYECNRQFEDQEEDTESQSRTTDVKII…			Disorder:0.32
Q9P2D6	Protein FAM135A	FAM135A	ITKQPSSTSYNFTSSI	1177	1192	0.323	0.124													Disorder:0.32
Q8N813	Putative uncharacterized protein C3orf56	C3orf56	TYSLASPTLGGATSSH	137	152	0.295	0.042													Disorder:0.29
B4DYI2	Putative spermatogenesis-associated protein 31C2	SPATA31C2	TYSLTGSTQQSRSLGA	774	789	0.652	0.698
G9CGD6	CNK3/IPCEF1 fusion protein	CNK3/IPCEF1	SLSGTSYSFSSLENTV	651	666	0.463	0.751							compositionally biased region:Ser-rich|646|745|0
O60381	HMG box-containing protein 1	HBP1	QSDPTQSGMYQLSSDV	66	81	0.647	0.531
O75603	Chorion-specific transcription factor GCMb	GCM2	SYELANPGYTNSSPYP	274	289	0.416	0.166
P42695	Condensin-2 complex subunit D3	NCAPD3	SSYSLEQESNGEIEHV	1393	1408	0.51	0.319			Phosphorylation||15302935||P42695|1393|1393|0
Q0VF96	Cingulin-like protein 1	CGNL1	PVSYTFSKDSTVASQI	1287	1302	0.485	0.647							region of interest:Tail|1263|1302|0
Q15032	R3H domain-containing protein 1	R3HDM1	YYSVIPPGQQNNLSSS	772	787	0.489	0.611
Q2KHR3	Glutamine and serine-rich protein 1	QSER1	TFCPPPLPKPSSTTPT	1186	1201	0.69	0.524			Phosphorylation|CDK1,CDK2,CDK4,MAPK1,MAPK14,MAPK3,MAPK8|25159151,25827581,26055452,31819260||Q2KHR3|1199|1199|0;Phosphorylation||31819260||Q2KHR3|1196|1196|0;Phosphorylation||31819260||Q2KHR3|1198|1198|0;Phosphorylation||25159151,31819260||Q2KHR3|1197|1197|0
Q2LD37	Uncharacterized protein KIAA1109	KIAA1109	EWTLDQPVSQTRTTAI	1603	1618	0.416	0.176										In isoform 5.|Missing|985|5005|0
Q5H9K5	Zinc finger matrin-type protein 1	ZMAT1	SLNQQENNSGSYSVES	500	515	0.556	0.471
Q5SVQ8	Zinc finger and BTB domain-containing protein 41	ZBTB41	YTLTPQPANIVHPVRP	860	875	0.444	0.529										In isoform 2.|Missing|628|909|0
Q5TZJ5	Spermatogenesis-associated protein 31A1	SPATA31A1	TYSLTGSTQQSRSLGA	928	943	0.637	0.608
Q5VVP1	Spermatogenesis-associated protein 31A6	SPATA31A6	TYSLTGSTQQSRSLGA	924	939	0.637	0.588
Q5VYP0	Spermatogenesis-associated protein 31A3	SPATA31A3	TYSLTGSTQQSRSLGA	928	943	0.639	0.592
Q658P3	Metalloreductase STEAP3	STEAP3	KFTLPTDHALAEKTSH	472	487	0.485	0.025			Phosphorylation||||Q658P3|477|477|0;Ubiquitylation||||Q658P3|472|472|0;Ubiquitylation||||Q658P3|484|484|0;Phosphorylation|||Phosphothreonine|Q658P3|474|474|0;Phosphorylation|||Phosphoserine|Q658P3|486|486|0					topological domain:Cytoplasmic|455|488|0		In isoform 4.|SSLGFVALVLSTLHTLTYGWTRAFEESRYKFYLPPTFTLTLLVPCVVILAKALFLLPCISRRLARIRRGWERESTIKFTLPTDHALAEKTSHV->CVATSSAGNTGSGTRRPESQSQDPHLPAPHHQTSFLGPRSFCCSLVPVSTPYGHQEDLSWTR|396|488|0
Q6PCD5	E3 ubiquitin-protein ligase RFWD3	RFWD3	YFQVSRTQPDLPATTY	181	196	0.575	0.701			Phosphorylation||||Q6PCD5|181|181|0
Q6S9Z5	Zinc finger protein 474	ZNF474	SSSGSYSLQATNEAAF	143	158	0.485	0.309
Q7Z570	Zinc finger protein 804A	ZNF804A	YTLIHSEENTKDATTV	168	183	0.515	0.335
Q7Z6R9	Transcription factor AP-2-delta	TFAP2D	HHQSFHYEFQHSHPAV	70	85	0.41	0.22
Q86UW6	NEDD4-binding protein 2	N4BP2	PDDQVYSFLPSQDVNS	157	172	0.465	0.56			Phosphorylation||||Q86UW6|162|162|0				coiled-coil region|90|177|0
Q8IZM8	Zinc finger protein 654	ZNF654	DYDLNQETSVIHKING	167	182	0.464	0.304
Q8N0W7	Fragile X mental retardation 1 neighbor protein	FMR1NB	TYELAATESNPESSHP	28	43	0.558	0.133								topological domain:Cytoplasmic|1|68|0
Q8N895	Zinc finger protein 366	ZNF366	CYEVEPYSPGLAPQSQ	625	640	0.6	0.664							region of interest:Interaction with NRIP1|455|744|0
Q8NEY8	Periphilin-1	PPHLN1	YSPERSKSYSFHQSQH	154	169	0.668	0.782			Phosphorylation||17287340||Q8NEY8|155|155|0;Phosphorylation||||Q8NEY8|162|162|0;Phosphorylation||||Q8NEY8|163|163|0;Phosphorylation|||Phosphoserine|Q8NEY8|161|161|0;Phosphorylation|||Phosphoserine|Q8NEY8|167|167|0;Sumoylation|||cross-link:Glycyl lysine isopeptide (Lys-Gly) (interchain with G-Cter in SUMO2)|Q8NEY8|160|160|0				compositionally biased region:Ser-rich|140|215|0			In isoform 7.|Missing|1|184|0
Q8WWN9	Interactor protein for cytohesin exchange factors 1	IPCEF1	SLSGTSYSFSSLENTV	189	204	0.463	0.751							compositionally biased region:Ser-rich|184|283|0
Q92797	Symplekin	SYMPK	SFTPHQQAHIPNSIMT	1081	1096	0.471	0.394			Phosphorylation|CDK1|25159151,31819260||Q92797|1083|1083|0;Phosphorylation||25159151,31819260||Q92797|1081|1081|0							In isoform 2.|Missing|673|1274|0
Q96BA8	Cyclic AMP-responsive element-binding protein 3-like protein 1	CREB3L1	SYSLSGDSAPQSPLVP	87	102	0.635	0.424								topological domain:Cytoplasmic|1|374|0
Q96BD5	PHD finger protein 21A	PHF21A	TFTFPAPVQPVSLPSP	464	479	0.663	0.372			Phosphorylation||||Q96BD5|478|478|0							In isoform 2.|GRPPKYNAVLGFGALTPTSPQSSHPDSPENEKTETTFTFPAPVQPVSLPSPTSTD->ANEEHWPK|429|483|0
Q96I34	Protein phosphatase 1 regulatory subunit 16A	PPP1R16A	YQLSPLDSTTPHTLVH	434	449	0.515	0.928			Phosphorylation|CDK1,CDK5,MAPK1,MAPK14,MAPK3,MAPK8|25159151,23312004,31819260||Q96I34|437|437|0;Phosphorylation||25394399,25159151,31819260||Q96I34|434|434|0
Q96T58	Msx2-interacting protein	SPEN	TYSIRPEALHSPRAPL	3109	3124	0.577	0.594			Methylation|||Asymmetric dimethylarginine:Methylation|Q96T58|3113|3113|0;Methylation|||Asymmetric dimethylarginine:Methylation|Q96T58|3121|3121|0
Q9BWV1	Brother of CDO	BOC	LYTLPDDSTHQLLQPH	1000	1015	0.613	0.753								topological domain:Cytoplasmic|877|1114|0
Q9H4I2	Zinc fingers and homeoboxes protein 3	ZHX3	SFSPSSKVPEVTCIPT	575	590	0.411	0.404			Phosphorylation||25159151,28601559,31819260||Q9H4I2|580|580|0;Phosphorylation|CDK1,CDK2,HIPK2,MAPK1,MAPK3,MAPK8|25159151,28601559,31819260||Q9H4I2|577|577|0
Q9HBZ2	Aryl hydrocarbon receptor nuclear translocator 2	ARNT2	SSYDLSQVPVPNLPAG	457	472	0.482	0.247
Q9NRJ4	Tubby-related protein 4	TULP4	LASQSSYSLLSPPDSA	1062	1077	0.523	0.704			Phosphorylation||||Q9NRJ4|1068|1068|0							In isoform 2.|Missing|679|1543|0
Q9P203	BTB/POZ domain-containing protein 7	BTBD7	QEYPDFYDFSNAACRP	940	955	0.553	0.886										In isoform 3.|Missing|411|1132|0
Q9UQR1	Zinc finger protein 148	ZNF148	SLNFVTDNQTLPNQPA	627	642	0.449	0.393			Phosphorylation||31819260||Q9UQR1|627|627|0;Phosphorylation||31819260||Q9UQR1|632|632|0							In isoform 2.|Missing|233|690|0
Q9Y5V3	Melanoma-associated antigen D1	MAGED1	TYNFSQSLNANDLANS	160	175	0.485	0.82			Phosphorylation||||Q9Y5V3|160|160|0;Phosphorylation||||Q9Y5V3|166|166|0;Phosphorylation||25394399,31819260||Q9Y5V3|161|161|0;Phosphorylation||26144840,31819260||Q9Y5V3|175|175|0
Q9Y698	Voltage-dependent calcium channel gamma-2 subunit	CACNG2	MYTLSRDPLKAATTPT	270	285	0.449	0.469			Phosphorylation|||Phosphotyrosine|Q9Y698|271|271|0
Q9Y6N5	Sulfide:quinone oxidoreductase, mitochondrial	SQOR	SYEMLHVTPPMSPPDV	288	303	0.458	0.19

## Sheet: C. Ligands with shared GO terms
Table S3. Ligands that share GO terms with moesin that are unlikely to occur by chance.
ProteinAcc	ProteinName	GeneName	Hit	Motif	SeqStart	SeqStop	IUPred	Anchor	Domain	Motif2	Modification	Structure	SNP	Mutagenesis	Region	Topology	SecondaryStructure	Isoform	Switch	Other	Warnings	Shared_interaction	Shared_function_terms	Shared_function_sig	Shared_process_terms	Shared_process_sig	Shared_localisation_terms	Shared_localisation_sig
Q04771	Activin receptor type-1	ACVR1	YDVVPNDPSFEDMRKV	3b1	432	447	0.314	0.07	Pkinase|PF00069|208|495|0;Protein kinase|Q04771|208|502|0			3OOM|2.0|X-ray|A|201|499|0;3H9R|2.35|X-ray|A|172|499|0;3MTF|2.15|X-ray|A:B|201|499|0;3Q4U|1.82|X-ray|A:B:C:D|201|499|0;4BGG|2.56|X-ray|A:B:C:D|201|499|0;4C02|2.17|X-ray|A|172|499|0;4DYM|2.42|X-ray|A|201|499|0;5OXG|2.13|X-ray|A:B:C:D|201|499|0;5OY6|2.56|X-ray|A:B:C:D|201|499|0;6EIX|2.3|X-ray|A|172|509|0				topological domain:Cytoplasmic|147|509|0	turn|430|434|0;helix|441|448|0				Disorder:0.31;Surface accessibility:47.0%;Domain:Pkinase,Protein kinase				cell-cell adhesion (GO:0098609) shared_with:Moesin (P26038)	0.000439	apical part of cell (GO:0045177) shared_with:Moesin (P26038)	1.07e-05
Q8TE57	A disintegrin and metalloproteinase with thrombospondin motifs 16	ADAMTS16	YDLVSAYEVDHRGDYV	3b1	60	75	0.39	0.486	Pep_M12B_propep|PF01562|61|205|0						propeptide|25|279|0						Disorder:0.39;Domain:Pep_M12B_propep				regulation of organelle assembly (GO:1902115) shared_with:Moesin (P26038)	6.25e-05
Q01484	Ankyrin-2	ANK2	EVSYEVTPKTTDVSTP	3b1	2545	2560	0.633	0.584			Phosphorylation||17081983,15572359||Q01484|2550|2550|0;Phosphorylation||||Q01484|2548|2548|0							In isoform 2, isoform 4 and isoform 5.|Missing|1477|3561|0					structural constituent of cytoskeleton (GO:0005200) shared_with:Moesin (P26038)	2.75e-05			basolateral plasma membrane (GO:0016323) shared_with:Moesin (P26038)	8.26e-05
Q5SQI0	Alpha-tubulin N-acetyltransferase 1	ATAT1	QYMLQKERVEPHQLAI	3b1	141	156	0.332	0.113	Acetyltransf_16|PF05301|8|190|0;N-acetyltransferase|Q5SQI0|1|190|0		Phosphorylation||||Q5SQI0|142|142|0;Acetylation|autocatalysis||N6-acetyllysine|Q5SQI0|146|146|0	3VWD|1.25|X-ray|A|1|194|0;3VWE|1.96|X-ray|A|1|194|0;4B5O|1.05|X-ray|A|1|196|0;4B5P|1.6|X-ray|A:B|1|196|0;4GS4|2.11|X-ray|A|2|236|0;4IF5|1.7|X-ray|A|1|193|0;4PK2|1.35|X-ray|A|1|194|0;4PK3|1.35|X-ray|A|1|194|0;4U9Y|2.2|X-ray|A|1|194|0;4U9Z|1.8|X-ray|A|1|194|0					helix|135|147|0;helix|151|153|0;strand|155|158|0				Disorder:0.33;Surface accessibility:34.37%;Domain:N-acetyltransferase,Acetyltransf_16				positive regulation of protein complex assembly (GO:0031334) shared_with:Moesin (P26038)	0.000139	focal adhesion (GO:0005925) shared_with:Moesin (P26038)	0.000359
Q13554	Calcium/calmodulin-dependent protein kinase type II subunit beta	CAMK2B	AYDFPSPEWDTVTPEA		230	245	0.355	0.052	Pkinase|PF00069|14|272|0		Phosphorylation||||Q13554|231|231|0;Phosphorylation||||Q13554|235|235|0	3BHH|2.4|X-ray|A:B:C:D|11|303|0	missense - Clinical significance:Disease,Pathogenic|E->K|29100089,29560374|237|237|0				turn|235|238|0;strand|239|241|0;helix|243|252|0				Disorder:0.35;Surface accessibility:35.94%;Domain:Pkinase		actin binding (GO:0003779) shared_with:Moesin (P26038)	0.000405	regulation of cell morphogenesis (GO:0022604) shared_with:Moesin (P26038)	0.000454
P30260	Cell division cycle protein 27 homolog	CDC27	YSLNTDSSVSYIDSAV	3b1	224	239	0.312	0.601				4RG6|3.3|X-ray|A:B|1|824|0;4RG7|4.25|X-ray|A:B|1|824|0;4RG9|3.25|X-ray|A:B|1|824|0;4UI9|3.6|EM|F:H|1|824|0;5A31|4.3|EM|F:H|1|824|0;5G04|4.0|EM|F:H|1|824|0;5G05|3.4|EM|F:H|1|824|0;5KHR|6.1|EM|F:H|1|824|0;5KHU|4.8|EM|F:H|1|824|0;5L9T|6.4|EM|F:H|1|824|0;5L9U|6.4|EM|F:H|1|824|0;5LCW|4.0|EM|F:H|1|824|0									Disorder:0.31				cell proliferation (GO:0008283) shared_with:Moesin (P26038)	0.001
Q5VTH2	Protein Flattop	CFAP126	NWSPTKPTKESISSHE		21	36	0.489	0.114			Phosphorylation||||Q5VTH2|23|23|0																apical plasma membrane (GO:0016324) shared_with:Moesin (P26038)	0.000209
P58107	Epiplakin	EPPK1	FFDPNTHENLTYVQLL		2922	2937	0.355	0.262			Phosphorylation||||P58107|2930|2930|0;Phosphorylation||||P58107|2931|2931|0				repeat:Plectin 45|2913|2947|0;region of interest:Interaction with KRT5|1572|5085|0;region of interest:Interaction with KRT14|2761|2953|0						Disorder:0.36						cell periphery (GO:0071944) shared_with:Moesin (P26038)	3.06e-06
P58107	Epiplakin	EPPK1	FFDPNTHENLTYVQLL		2386	2401	0.349	0.258			Phosphorylation||||P58107|2396|2396|0;Phosphorylation||||P58107|2397|2397|0				repeat:Plectin 40|2377|2411|0;region of interest:Interaction with KRT5|1572|5085|0						Disorder:0.35						cell periphery (GO:0071944) shared_with:Moesin (P26038)	3.06e-06
P58107	Epiplakin	EPPK1	FFDPNTHENLTYVQLL		3453	3468	0.349	0.258			Phosphorylation||||P58107|3464|3464|0;Phosphorylation||||P58107|3465|3465|0				repeat:Plectin 50|3444|3478|0;region of interest:Interaction with KRT5|1572|5085|0						Disorder:0.35						cell periphery (GO:0071944) shared_with:Moesin (P26038)	3.06e-06
P58107	Epiplakin	EPPK1	FFDPNTHENLTYVQLL		3987	4002	0.349	0.258			Phosphorylation||||P58107|3998|3998|0;Phosphorylation||||P58107|3999|3999|0				repeat:Plectin 55|3978|4012|0;region of interest:Interaction with KRT5|1572|5085|0						Disorder:0.35						cell periphery (GO:0071944) shared_with:Moesin (P26038)	3.06e-06
P58107	Epiplakin	EPPK1	FFDPNTHENLTYVQLL		4521	4536	0.341	0.239			Phosphorylation||||P58107|4532|4532|0;Phosphorylation||||P58107|4533|4533|0				repeat:Plectin 60|4512|4546|0;region of interest:Interaction with KRT5|1572|5085|0						Disorder:0.34						cell periphery (GO:0071944) shared_with:Moesin (P26038)	3.06e-06
P20930	Filaggrin	FLG	YTIQDEAYDTTDSLLE	3b1	237	252	0.318	0.848					frameshift - Clinical significance:Pathogenic|S->*|RCV000599537|249|249|0								Disorder:0.32				epithelial cell differentiation (GO:0030855) shared_with:Moesin (P26038)	0.000232
P20930	Filaggrin	FLG	YQVSSHEQSESTHGQT	3b1	1443	1458	0.771	0.771			Phosphorylation||||P20930|1443|1443|0				compositionally biased region:Ser-rich|260|3955|0										epithelial cell differentiation (GO:0030855) shared_with:Moesin (P26038)	0.000232
P20930	Filaggrin	FLG	LYQVSTHEQSESAHGR	3b1	1766	1781	0.762	0.858			Phosphorylation||||P20930|1767|1767|0;Phosphorylation||||P20930|1770|1770|0;Phosphorylation||||P20930|1771|1771|0				compositionally biased region:Ser-rich|260|3955|0										epithelial cell differentiation (GO:0030855) shared_with:Moesin (P26038)	0.000232
P20930	Filaggrin	FLG	LYQVSTHEQSESAHGR	3b1	2415	2430	0.722	0.849			Phosphorylation||||P20930|2416|2416|0;Phosphorylation||||P20930|2419|2419|0;Phosphorylation||||P20930|2420|2420|0		stop gained - Clinical significance:Pathogenic|Q->*|RCV000434890|2417|2417|0;stop gained - Clinical significance:Pathogenic|E->*|RCV000255031|2422|2422|0;missense - Clinical significance:Pathogenic|E->K|rs374588791|2422|2422|0;frameshift - Clinical significance:Pathogenic|Q->*|RCV000256154|2423|2423|0		compositionally biased region:Ser-rich|260|3955|0										epithelial cell differentiation (GO:0030855) shared_with:Moesin (P26038)	0.000232
P20930	Filaggrin	FLG	LYQVSTHEQSESAHGR	3b1	3387	3402	0.731	0.836			Phosphorylation||||P20930|3388|3388|0;Phosphorylation||||P20930|3391|3391|0;Phosphorylation||||P20930|3392|3392|0		frameshift - Clinical significance:Pathogenic|E->*|RCV000478664|3397|3397|0		compositionally biased region:Ser-rich|260|3955|0										epithelial cell differentiation (GO:0030855) shared_with:Moesin (P26038)	0.000232
P20930	Filaggrin	FLG	LYQVSTHEQSESAHGR	3b1	3711	3726	0.737	0.908			Phosphorylation||||P20930|3712|3712|0;Phosphorylation||||P20930|3715|3715|0;Phosphorylation||||P20930|3716|3716|0;Phosphorylation||||P20930|3722|3722|0				compositionally biased region:Ser-rich|260|3955|0										epithelial cell differentiation (GO:0030855) shared_with:Moesin (P26038)	0.000232
P01100	Proto-oncogene c-Fos	FOS	AFTLPLLNDPEPKPSV	3b2	238	253	0.599	0.38																	response to ketone (GO:1901654) shared_with:Moesin (P26038)	7.99e-05
Q16665	Hypoxia-inducible factor 1-alpha	HIF1A	FYELAHQLPLPHNVSS		37	52	0.33	0.34	bHLH|Q16665|17|70|0			1D7G||Model|D|15|73|0			region of interest:Interaction with TSGA10|1|401|0						Disorder:0.33;Domain:bHLH		protein kinase binding (GO:0019901) shared_with:Moesin (P26038)	0.000857	epithelial cell differentiation (GO:0030855) shared_with:Moesin (P26038)	0.000232
Q9NWT6	Hypoxia-inducible factor 1-alpha inhibitor	HIF1AN	DESQLRSYSFPTRPIP	3b1	28	43	0.516	0.407				1H2K|2.15|X-ray|A|1|349|0;1H2L|2.25|X-ray|A|1|349|0;1H2M|2.5|X-ray|A|1|349|0;1H2N|2.84|X-ray|A|1|349|0;1IZ3|2.8|X-ray|A|1|349|0;1MZE|2.2|X-ray|A|1|349|0;1MZF|2.4|X-ray|A|1|349|0;1YCI|2.7|X-ray|A|1|349|0;2CGN|2.4|X-ray|A|1|349|0;2CGO|2.3|X-ray|A|1|349|0;2ILM|2.3|X-ray|A|1|349|0;2W0X|2.12|X-ray|A|1|349|0;2WA3|2.5|X-ray|A|1|349|0;2WA4|2.5|X-ray|A|1|349|0;2XUM|2.2|X-ray|A|1|349|0;2Y0I|2.28|X-ray|A|1|…			region of interest:Interaction with VHL|2|125|0		helix|29|31|0;strand|39|41|0				Surface accessibility:42.44%						perinuclear region of cytoplasm (GO:0048471) shared_with:Moesin (P26038)	0.001
Q15735	Phosphatidylinositol 4,5-bisphosphate 5-phosphatase A	INPP5J	SYRSHMEYTVSDHKPV	3b1	709	724	0.37	0.09	Exo_endo_phos|PF03372|428|721|0						region of interest:Catalytic|425|728|0						Disorder:0.37;Domain:Exo_endo_phos				regulation of protein complex assembly (GO:0043254) shared_with:Moesin (P26038)	0.000431
P10914	Interferon regulatory factor 1	IRF1	EVVPDSTSDLYNFQVS	3b1	200	215	0.439	0.762			Phosphorylation||||P10914|215|215|0														T cell activation (GO:0042110) shared_with:Moesin (P26038)	8.8e-05
P10914	Interferon regulatory factor 1	IRF1	LYNFQVSPMPSTSEAT	3b1	209	224	0.619	0.502			Phosphorylation||||P10914|215|215|0;Phosphorylation||||P10914|219|219|0;Phosphorylation||||P10914|221|221|0														T cell activation (GO:0042110) shared_with:Moesin (P26038)	8.8e-05
Q8IZU9	Kin of IRRE-like protein 3	KIRREL3	YYSVNTFKEHHSTPTI	3b1	637	652	0.458	0.365								topological domain:Cytoplasmic|557|778|0		In isoform 2.|Missing|601|778|0			Localisation:Secreted				cell-cell adhesion (GO:0098609) shared_with:Moesin (P26038)	0.000439
Q71RC2	La-related protein 4	LARP4	GMILGPEDLSYQIYDV	3b1	91	106	0.447	0.495										In isoform 2.|Missing|97|194|0							regulation of cell morphogenesis (GO:0022604) shared_with:Moesin (P26038)	0.000454
O95835	Serine/threonine-protein kinase LATS1	LATS1	THHKALQEIRNSLLPF		73	88	0.584	0.899			Phosphorylation||28601559,23312004,31819260||O95835|84|84|0	4ZRK|2.32|X-ray|E:F:G:H|69|100|0					helix|74|85|0						protein kinase binding (GO:0019901) shared_with:Moesin (P26038)	0.000857	regulation of cellular protein catabolic process (GO:1903362) shared_with:Moesin (P26038)	0.00012
O95835	Serine/threonine-protein kinase LATS1	LATS1	LYNISVPGLQTNWPQS	3b1	421	436	0.53	0.79															protein kinase binding (GO:0019901) shared_with:Moesin (P26038)	0.000857	regulation of cellular protein catabolic process (GO:1903362) shared_with:Moesin (P26038)	0.00012
O75427	Leucine-rich repeat and calponin homology domain-containing protein 4	LRCH4	SYDLSDITQADLSRNR	3b1	64	79	0.335	0.136	LRR_8|PF13855|68|126|0		Phosphorylation||||O75427|64|64|0				repeat:LRR 1|43|64|0;repeat:LRR 2|69|90|0						Disorder:0.34;Domain:LRR_8				establishment or maintenance of epithelial cell apical/basal polarity (GO:0045197) shared_with:Moesin (P26038)	3.41e-06	basolateral plasma membrane (GO:0016323) shared_with:Moesin (P26038)	8.26e-05
O94898	Leucine-rich repeats and immunoglobulin-like domains protein 2	LRIG2	DYSITNTEELNLPADI	3b1	837	852	0.325	0.112								topological domain:Cytoplasmic|829|1065|0					Disorder:0.32				regulation of protein catabolic process (GO:0042176) shared_with:Moesin (P26038)	0.000285
Q8IVT2	Mitotic interactor and substrate of PLK1	MISP	ITGSYSVSESPFFSPI	3b1	595	610	0.414	0.823	AKAP2_C|PF15304|325|674|0												Domain:AKAP2_C	Moesin (P26038)	actin binding (GO:0003779) shared_with:Moesin (P26038)	0.000405			focal adhesion (GO:0005925) shared_with:Moesin (P26038)	0.000359
Q9UM54	Unconventional myosin-VI	MYO6	YDFAPFLNNSPQQNPA	3b1	1146	1161	0.645	0.406			Phosphorylation||||Q9UM54|1146|1146|0;Phosphorylation|||Phosphoserine|Q9UM54|1155|1155|0							In isoform 6.|DFAPFLNNSP->A|1147|1156|0;In isoform 4 and isoform 5.|Missing|1147|1155|0					actin binding (GO:0003779) shared_with:Moesin (P26038)	0.000405			microvillus (GO:0005902) shared_with:Moesin (P26038)	9.18e-06
Q9HD90	Neurogenic differentiation factor 4	NEUROD4	SPDLEKSYSFMPHYPS	3b1	270	285	0.486	0.337																	cell development (GO:0048468) shared_with:Moesin (P26038)	0.000922
Q16236	Nuclear factor erythroid 2-related factor 2	NFE2L2	EYSLQQTRDGNVFLVP	3b1	580	595	0.575	0.439							region of interest:Mediates interaction with CHD6 and is necessary to activate transcription|591|596|0										positive regulation of cellular protein catabolic process (GO:1903364) shared_with:Moesin (P26038)	4.07e-05
Q9NZM5	Ribosome biogenesis protein NOP53	NOP53	SYNPSFEDHQTLLSAA	3b1	246	261	0.506	0.848	Nop53|PF07767|41|445|0		Phosphorylation||||Q9NZM5|256|256|0				region of interest:Mediates interaction with CDKN2A/isoform tumor suppressor ARF|148|431|0;region of interest:Mediates interaction with NF2|181|478|0						Domain:Nop53				positive regulation of cellular protein catabolic process (GO:1903364) shared_with:Moesin (P26038)	4.07e-05
P22736	Nuclear receptor subfamily 4 group A member 1	NR4A1	FFSFSPPTGPSPSLAQ		189	204	0.664	0.471			Phosphorylation||||P22736|196|196|0;Phosphorylation||24850871,25159151,31819260||P22736|201|201|0;Phosphorylation|CDK1,CDK2,MAPK1,MAPK3,MAPK8|25159151,28601559,26055452,31819260||P22736|193|193|0;Phosphorylation|CDK1,CDK2,HIPK2,MAPK1,MAPK14,MAPK3,MAPK8|25159151,31819260||P22736|199|199|0														cellular response to hormone stimulus (GO:0032870) shared_with:Moesin (P26038)	0.000283
Q02962	Paired box protein Pax-2	PAX2	SNDPVGSYSINGILGI	3b1	178	193	0.476	0.755					frameshift - Clinical significance:Pathogenic|N->*|20301624,21326282|188|188|0;missense - Clinical significance:Disease,Pathogenic|G->R|RCV000144050|189|189|0												epithelial cell differentiation (GO:0030855) shared_with:Moesin (P26038)	0.000232
Q8WUM4	Programmed cell death 6-interacting protein	PDCD6IP	SYPFPQPPQQSYYPQQ	3b1	853	868	0.892	0.297						mutagenesis site:Loss of homoologimerization and reduced TSG101-binding: decreased HIV-1 release: no effect on cytokinesis. Almost complete loss of TSG101-binding and impaired cytokinesis: when associated with 717-A--A-720.|PSYP->ASAA|852|855|0;mutagenesis site:Loss of homooligomerization: reduced TSG101-binding: impaired HIV-1 release.|YY->AA|864|865|0	region of interest:Interaction with EIAV p9|176|868|0;region of interest:Interaction with SDCBP|418|868|0;region of interest:Self-association|503|868|0;region of interest:Essential to promote virus budding|864|868|0;compositionally biased region:Pro-rich|717|860|0			In isoform 3.|Missing|272|868|0							establishment or maintenance of epithelial cell apical/basal polarity (GO:0045197) shared_with:Moesin (P26038)	3.41e-06	myelin sheath (GO:0043209) shared_with:Moesin (P26038)	5.21e-05
O00443	Phosphatidylinositol 4-phosphate 3-kinase C2 domain-containing subunit alpha	PIK3C2A	YDLMVFPESDSQKRAL	3b1	73	88	0.356	0.377			Phosphorylation||27916117,25394399,26144840,31819260||O00443|73|73|0				region of interest:Interaction with clathrin: sufficient to induce clathrin assembly|2|142|0						Disorder:0.36				regulation of anatomical structure size (GO:0090066) shared_with:Moesin (P26038)	0.000328
Q99569	Plakophilin-4	PKP4	QYRVQECNYNRLQHAV	3b1	486	501	0.404	0.562			Phosphorylation||||Q99569|487|487|0;Phosphorylation||||Q99569|494|494|0														cell-cell adhesion (GO:0098609) shared_with:Moesin (P26038)	0.000439	anchoring junction (GO:0070161) shared_with:Moesin (P26038)	0.000635
Q9ULJ8	Neurabin-1	PPP1R9A	NEYSVTGHYPLNLPSV	3b1	226	241	0.37	0.815			Phosphorylation||||Q9ULJ8|229|229|0							In isoform 2.|MLKTESSGERTTLRSASPHRNAYRTEFQALKSTFDKPKSDGEQKTKEGEGSQQSRGRKYGSNVNRIKNLFMQMGMEPNENAAVIAKTRGKGGHSSPQRRMKPKEFLEKTDGSVVKLESSVSERISRFDTMYDGPSYSKFTETRKMFERSVHESGQNNRYSPKKEKAGGSEPQDEWGGSKSNRGSTDSLDSLSSRTEAVSPTVSQLSAVFENTDSPSAIISEKAENNEYSVTGHYPLNLPSVTVTNLDTFGHLKDSNSWPPSNKRGVDTEDAHKSNATPVPEVASKSTSLASIPGEEIQQSKEPEDSTSNQQTPDSIDKDGPEEPCAESKAMPKSEIPSPQSQLLEDAEANLVGREAAKQQRKELAGGDFTSPDASASSCGKEVPE…			Disorder:0.37		actin binding (GO:0003779) shared_with:Moesin (P26038)	0.000405	regulation of cellular component size (GO:0032535) shared_with:Moesin (P26038)	0.000141	filopodium (GO:0030175) shared_with:Moesin (P26038)	1.17e-05
P30048	Thioredoxin-dependent peroxide reductase, mitochondrial	PRDX3	NWTPDSPTIKPSPAAS		232	247	0.527	0.084	1-cysPrx_C|PF10417|218|253|0		Phosphorylation||||P30048|234|234|0;Phosphorylation||||P30048|237|237|0	5JCG|2.8|X-ray|A:B:C:D:E:F:G:H:I|62|256|0;5UCX|2.4|X-ray|A:B:C:D:E:F:G:H:I|62|256|0					helix|244|254|0				Surface accessibility:39.81%;Domain:1-cysPrx_C		protein kinase binding (GO:0019901) shared_with:Moesin (P26038)	0.000857			myelin sheath (GO:0043209) shared_with:Moesin (P26038)	5.21e-05
Q13237	cGMP-dependent protein kinase 2	PRKG2	TYDLNKPPEFSFEKAR	3b1	133	148	0.505	0.31				5C6C|2.05|X-ray|A:B|137|277|0;5C8W|1.8|X-ray|A:B:C:D:E:F|137|277|0															apical plasma membrane (GO:0016324) shared_with:Moesin (P26038)	0.000209
Q70E73	Ras-associated and pleckstrin homology domains-containing protein 1	RAPH1	SYSLDDVTAQLEQASL	3b1	150	165	0.441	0.684			Phosphorylation||||Q70E73|152|152|0;Phosphorylation|||Phosphoserine|Q70E73|150|150|0																filopodium (GO:0030175) shared_with:Moesin (P26038)	1.17e-05
Q8TDF6	RAS guanyl-releasing protein 4	RASGRP4	YTLSLEPETGCQLRHA	3b1	625	640	0.493	0.422										In isoform 3.|Missing|171|673|0							cell proliferation (GO:0008283) shared_with:Moesin (P26038)	0.001
Q5UIP0	Telomere-associated protein RIF1	RIF1	SKYAEYSFTSLPVPES	3b1	1657	1672	0.406	0.454			Phosphorylation||||Q5UIP0|1659|1659|0;Phosphorylation||||Q5UIP0|1662|1662|0;Phosphorylation||31819260||Q5UIP0|1666|1666|0;Phosphorylation||||Q5UIP0|1672|1672|0;Phosphorylation||28601559,25850435,31819260,25827581,18669648,25159151,24850871,26074081,28111955,26852163||Q5UIP0|1663|1663|0;Phosphorylation||31819260||Q5UIP0|1665|1665|0														positive regulation of organelle organization (GO:0010638) shared_with:Moesin (P26038)	0.000946
Q86UR5	Regulating synaptic membrane exocytosis protein 1	RIMS1	MYTLEHNDGSQSDTAV	3b1	1405	1420	0.554	0.451			Phosphorylation|ATM,ATR|18669648,25159151,31819260||Q86UR5|1414|1414|0;Phosphorylation||18669648,25159151,31819260||Q86UR5|1407|1407|0;Phosphorylation||28601559,18669648,25159151,31819260|Phosphoserine|Q86UR5|1416|1416|0;Phosphorylation||25159151,31819260||Q86UR5|1418|1418|0							In isoform 11.|Missing|1|1473|0;In isoform 2.|Missing|1040|1692|0;In isoform 6, isoform 7, isoform 8, isoform 9, isoform 10 and isoform 13.|Missing|1284|1455|0							regulation of intracellular transport (GO:0032386) shared_with:Moesin (P26038)	0.000374
Q86T96	E3 ubiquitin-protein ligase RNF180	RNF180	NSYSFQNPSSFDPSML	3b1	276	291	0.48	0.338							region of interest:Interaction with ZIC2|281|489|0	topological domain:Cytoplasmic|1|564|0		In isoform 3.|Missing|78|397|0							positive regulation of cellular protein catabolic process (GO:1903364) shared_with:Moesin (P26038)	4.07e-05
P35398	Nuclear receptor ROR-alpha	RORA	TYNISANGLTELHDDL	3b1	185	200	0.549	0.729							region of interest:Hinge|139|271|0										T cell activation (GO:0042110) shared_with:Moesin (P26038)	8.8e-05
P59025	Receptor-transporting protein 1	RTP1	KLLEEEATTYTFSRAP	3b1	206	221	0.451	0.051								topological domain:Cytoplasmic|1|238|0											cell surface (GO:0009986) shared_with:Moesin (P26038)	0.00091
Q13950	Runt-related transcription factor 2	RUNX2	SGSYQFPMVPGGDRSP	3b1	451	466	0.513	0.574	RunxI|PF08504|430|521|0		Phosphorylation||12231506||Q13950|465|465|0;Phosphorylation|CDK1||Phosphoserine|Q13950|451|451|0			mutagenesis site:Reduced DNA-binding and impaired phosphorylation.|S->A|451|451|0	region of interest:Interaction with KAT6B|374|468|0;compositionally biased region:Pro/Ser/Thr-rich|237|521|0						Domain:RunxI				T cell activation (GO:0042110) shared_with:Moesin (P26038)	8.8e-05
Q7Z333	Probable helicase senataxin	SETX	AYELSQRSLDYVAQLR	3b1	1296	1311	0.393	0.821			Phosphorylation||||Q7Z333|1300|1300|0;Phosphorylation||||Q7Z333|1303|1303|0;Phosphorylation||||Q7Z333|1306|1306|0;Phosphorylation||||Q7Z333|1297|1297|0										Disorder:0.39				positive regulation of protein complex assembly (GO:0031334) shared_with:Moesin (P26038)	0.000139
Q96ST3	Paired amphipathic helix protein Sin3a	SIN3A	QYSVTPSYQVSAMPQS	3b1	55	70	0.444	0.627																	response to ketone (GO:1901654) shared_with:Moesin (P26038)	7.99e-05
P57082	T-box transcription factor TBX4	TBX4	SYSVQTMETVPYQPFP	3b1	428	443	0.31	0.357													Disorder:0.31				animal organ morphogenesis (GO:0009887) shared_with:Moesin (P26038)	0.000477
Q07157	Tight junction protein ZO-1	TJP1	KYQINNISTVPKAIPV	3b1	1601	1616	0.432	0.495			Phosphorylation||||Q07157|1602|1602|0;Ubiquitylation||||Q07157|1601|1601|0												cell adhesion molecule binding (GO:0050839) shared_with:Moesin (P26038)	0.00051	establishment of endothelial barrier (GO:0061028) shared_with:Moesin (P26038)	1.23e-06	apical part of cell (GO:0045177) shared_with:Moesin (P26038)	1.07e-05
O75385	Serine/threonine-protein kinase ULK1	ULK1	SFDFPKTPSSQNLLAL		630	645	0.456	0.791			Phosphorylation||||O75385|630|630|0;Phosphorylation|CDK1,CDK2,CDK4,CDK5,MAPK1,MAPK14,MAPK3,MAPK8|25394399,24247654,27155012,24961811,26546556,24204825,24850871,28464451,23770244,28450419,23532336,26657352,25850435,31819260|Phosphothreonine|O75385|636|636|0;Phosphorylation|ATM,ATR|27834733,28464451,24501219,18669648,31819260,24850871,28450419,27499020,26852163|Phosphoserine|O75385|639|639|0;Phosph…														positive regulation of organelle assembly (GO:1902117) shared_with:Moesin (P26038)	9.78e-06
Q9H4A3	Serine/threonine-protein kinase WNK1	WNK1	QYPVSQIPISTPHVST	3b1	838	853	0.382	0.175										In isoform 4.|AQGQSQGQPSSSSLTGVSSSQPIQHPQQQQGIQQTAPPQQTVQYSLSQTSTSSEATTAQPVSQPQAPQVLPQVSAGKQLPVSQPVPTIQGEPQIPVATQPSVVPVHSGAHFLPVGQPLPTPLLPQYPVSQIPISTPHVSTAQTGFSSLPITMAAGITQPLLTLASSATTAAIPGVSTVVPSQLPTLLQPVTQLPSQVHPQLLQPAVQSMGIPANLGQAAEVPLSSGDVLYQGFPPRLPPQYPGDSNIAPSSNVASVCIHSTVLSPPMPTEVLATPGYFPTVVQPYVESNLLVPMGGVGGQVQVSQPGGSLAQAPTTSSQQAVLE->PRRGRSMSVCVPIFLLLPLCPASLPVLFHPTASTVCTSFSFPPPDCPEETFAEKLSKAL…			Disorder:0.38		protein kinase binding (GO:0019901) shared_with:Moesin (P26038)	0.000857	cell development (GO:0048468) shared_with:Moesin (P26038)	0.000922
P46937	Transcriptional coactivator YAP1	YAP1	SYSVPRTPDDFLNSVD	3b1	406	421	0.587	0.848			Phosphorylation||||P46937|419|419|0;Phosphorylation|ABL1||Phosphotyrosine|P46937|407|407|0;Phosphorylation|MAPK8,MAPK9||Phosphothreonine|P46937|412|412|0			mutagenesis site:Enhanced interaction with TP73.|Y->E|407|407|0;mutagenesis site:No phosphorylation by ABL1 and partial loss of binding to TP73.|Y->F|407|407|0	region of interest:Transactivation domain|291|504|0										response to ketone (GO:1901654) shared_with:Moesin (P26038)	7.99e-05
Q9ULC8	Probable palmitoyltransferase ZDHHC8	ZDHHC8	SSYSLQQASVLSEGPR	3b1	583	598	0.464	0.722								topological domain:Cytoplasmic|212|765|0									positive regulation of intracellular transport (GO:0032388) shared_with:Moesin (P26038)	0.000139

## Sheet: D. Secreted or lumenal ligand
Table S3. Ligands that are less likely to be relevant based on their localization.
ProteinAcc	ProteinName	GeneName	Hit	SeqStart	SeqStop	IUPred	Anchor	Domain	Motif	Modification	Structure	SNP	Mutagenesis	Region	Topology	SecondaryStructure	Isoform	Switch	Other	Warnings	Shared_interaction	Shared_function_terms	Shared_function_sig	Shared_process_terms	Shared_process_sig	Shared_localisation_terms	Shared_localisation_sig
Q3SXY7	Leucine-rich repeat, immunoglobulin-like domain and transmembrane domain-containing protein 3	LRIT3	YTVIQESPEEGVRWSI	297	312	0.407	0.246	Ig_3|PF13927|253|332|0;Ig-like|Q3SXY7|254|344|0		Other|||disulfide bond|Q3SXY7|275|328|0					topological domain:Lumenal|20|582|0					Topology:Lumenal;Domain:Ig_3,Ig-like
O60704	Protein-tyrosine sulfotransferase 2	TPST2	YFQVNQNSTSSHLGSS	362	377	0.621	0.372			Glycosylation|||glycosylation site:N-linked (GlcNAc...) asparagine|O60704|368|368|0	3AP3|3.5|X-ray|A:B:C:D|43|377|0				topological domain:Lumenal|26|377|0					Topology:Lumenal
P01717	Immunoglobulin lambda variable 3-25	IGLV3-25	YELTQPPSVSVSPGQT	21	36	0.424	0.058	V-set|PF07686|24|112|0;Ig-like|P01717|20|112|0												Localisation:Secreted;Domain:V-set,Ig-like				leukocyte migration (GO:0050900) shared_with:Moesin (P26038)	0.000301	blood microparticle (GO:0072562) shared_with:Moesin (P26038)	7.56e-05
Q9Y581	Insulin-like peptide INSL6	INSL6	YSPYQFESPQTASPAR	75	90	0.568	0.114	Insulin|PF00049|30|192|0		Other|||disulfide bond|Q9Y581|33|179|0;Other|||disulfide bond|Q9Y581|45|192|0				propeptide:Connecting peptide|55|168|0						Localisation:Secreted;Domain:Insulin
P22105	Tenascin-X	TNXB	TGSSPDSLSLSWTVPQ	3173	3188	0.485	0.766	fn3|PF00041|3165|3245|0;Fibronectin type-III 22|P22105|3166|3258|0									In isoform XB-short.|Missing|1|3569|0			Localisation:Secreted;Domain:fn3,Fibronectin type-III 22		cell adhesion molecule binding (GO:0050839) shared_with:Moesin (P26038)	0.00051
P22105	Tenascin-X	TNXB	TGSSPDSLSLSWTVPQ	2531	2546	0.5	0.853	fn3|PF00041|2523|2603|0;Fibronectin type-III 16|P22105|2519|2617|0									In isoform XB-short.|Missing|1|3569|0			Localisation:Secreted;Domain:fn3,Fibronectin type-III 16		cell adhesion molecule binding (GO:0050839) shared_with:Moesin (P26038)	0.00051
Q92752	Tenascin-R	TNR	TVPKDRTSYTLTDLEP	731	746	0.409	0.196	fn3|PF00041|687|766|0;Fibronectin type-III 5|Q92752|688|777|0												Localisation:Secreted;Domain:Fibronectin type-III 5,fn3				cell-cell adhesion (GO:0098609) shared_with:Moesin (P26038)	0.000439	cell surface (GO:0009986) shared_with:Moesin (P26038)	0.00091
P22105	Tenascin-X	TNXB	TGSSPDSLSLSWTVPQ	2420	2435	0.493	0.822	fn3|PF00041|2412|2492|0;Fibronectin type-III 15|P22105|2408|2502|0									In isoform XB-short.|Missing|1|3569|0			Localisation:Secreted;Domain:Fibronectin type-III 15,fn3		cell adhesion molecule binding (GO:0050839) shared_with:Moesin (P26038)	0.00051
P22105	Tenascin-X	TNXB	TGSSPDSLSLSWTVPQ	2104	2119	0.478	0.761	fn3|PF00041|2096|2176|0;Fibronectin type-III 12|P22105|2097|2185|0									In isoform XB-short.|Missing|1|3569|0			Localisation:Secreted;Domain:Fibronectin type-III 12,fn3		cell adhesion molecule binding (GO:0050839) shared_with:Moesin (P26038)	0.00051
P10323	Acrosin	ACR	HYDMETTELPELTSTS	406	421	0.676	0.9							propeptide:Pro-rich|344|421|0						Localisation:Secreted				cell-cell recognition (GO:0009988) shared_with:Moesin (P26038)	9.78e-06
P13611	Versican core protein	VCAN	YLHITEPPSLSPDTKL	2883	2898	0.692	0.547							region of interest:GAG-beta|1336|3089|0			In isoform V3.|Missing|349|3089|0;In isoform V2.|Missing|1336|3089|0			Localisation:Secreted				cell recognition (GO:0008037) shared_with:Moesin (P26038)	7.47e-05
Q8WVN6	Secreted and transmembrane protein 1	SECTM1	LWTPDSEPTPRPLALV	209	224	0.507	0.071								topological domain:Cytoplasmic|167|248|0					Localisation:Secreted
Q9HC84	Mucin-5B	MUC5B	TWTVPAQTTTPMSTMS	4761	4776	0.514	0.298							region of interest:23 X approximate tandem repeats, Ser/Thr-rich|4233|4879|0;compositionally biased region:Thr-rich|1608|4932|0						Localisation:Secreted
Q9NS62	Thrombospondin type-1 domain-containing protein 1	THSD1	KVYHVSQSPLTDTAID	550	565	0.451	0.641								topological domain:Cytoplasmic|435|852|0		In isoform 3.|Missing|430|852|0			Localisation:Secreted
Q9Y264	Angiopoietin-4	ANGPT4	SYTFLLPKSEPCPPGP	44	59	0.414	0.475													Localisation:Secreted		protein kinase binding (GO:0019901) shared_with:Moesin (P26038)	0.000857	leukocyte migration (GO:0050900) shared_with:Moesin (P26038)	0.000301
P0DML2	Chorionic somatomammotropin hormone 1	CSH1	YSFLHDSQTSFCFSDS	68	83	0.366	0.154	Hormone_1|PF00103|9|215|0		Other|||disulfide bond|P0DML2|79|191|0	1Z7C|2.0|X-ray|A|27|217|0					turn|67|70|0;helix|80|82|0				Disorder:0.37;Localisation:Secreted;Domain:Hormone_1
P0DML3	Chorionic somatomammotropin hormone 2	CSH2	YSFLHDSQTSFCFSDS	68	83	0.366	0.15	Hormone_1|PF00103|9|215|0		Other|||disulfide bond|P0DML3|79|191|0							In isoform 3.|Missing|58|152|0			Disorder:0.37;Localisation:Secreted;Domain:Hormone_1
Q02505	Mucin-3A	MUC3A	TYSFSSSMSASSAGTT	532	547	0.367	0.442							compositionally biased region:Thr-rich|77|2957|0;compositionally biased region:Ser-rich|395|2747|0						Disorder:0.37;Localisation:Secreted
Q02505	Mucin-3A	MUC3A	TYSFSSSMSASSAGTT	1284	1299	0.374	0.361							compositionally biased region:Thr-rich|77|2957|0;compositionally biased region:Ser-rich|395|2747|0						Disorder:0.37;Localisation:Secreted
A0A075B6K4	Immunoglobulin lambda variable 3-10	IGLV3-10	YELTQPPSVSVSPGQT	21	36	0.361	0.051	V-set|PF07686|24|117|0;Ig-like|A0A075B6K4|20|115|0												Disorder:0.36;Localisation:Secreted;Domain:V-set,Ig-like
Q6JVE5	Epididymal-specific lipocalin-12	LCN12	SYVLIPAAQPGQFTVD	92	107	0.363	0.197	Lipocalin|PF00061|40|184|0		Other|||disulfide bond|Q6JVE5|88|192|0										Disorder:0.36;Localisation:Secreted;Domain:Lipocalin
P01241	Somatotropin	GH1	YIPKEQKYSFLQNPQT	61	76	0.35	0.083	Hormone_1|PF00103|9|215|0		Phosphorylation||||P01241|68|68|0	1A22|2.6|X-ray|A|27|217|0;1AXI|2.1|X-ray|A|27|217|0;1BP3|2.9|X-ray|A|27|217|0;1HGU|2.5|X-ray|A|27|217|0;1HUW|2.0|X-ray|A|27|217|0;1HWG|2.5|X-ray|A|27|217|0;1HWH|2.9|X-ray|A|27|217|0;1KF9|2.6|X-ray|A:D|27|217|0;3HHR|2.8|X-ray|A|27|216|0	missense - Clinical significance:Disease,Uncertain significance|N->D|RCV000734490|73|73|0;missense - Clinical significance:Disease|K->R|12655557|67|67|0				helix|32|61|0;helix|64|72|0;helix|73|75|0	In isoform 5.|Missing|58|97|0;In isoform 2.|Missing|58|72|0			Disorder:0.35;Localisation:Secreted;Domain:Hormone_1
A6NHM9	Putative DBH-like monooxygenase protein 2	MOXD2P	DSYDFNLQETRDLPSR	415	430	0.35	0.082	Cu2_monoox_C|PF03712|335|492|0		Other|||disulfide bond|A6NHM9|365|480|0										Disorder:0.35;Localisation:Secreted;Domain:Cu2_monoox_C
Q8WZ42	Titin	TTN	VYSFEVQNPVGKDSCT	8582	8597	0.33	0.154	I-set|PF07679|8513|8602|0									In isoform 3, isoform 9 and isoform 10.|Missing|4474|11851|0;In isoform 6.|Missing|5605|34350|0			Disorder:0.33;Localisation:Secreted;Domain:I-set		actin binding (GO:0003779) shared_with:Moesin (P26038)	0.000405	cell development (GO:0048468) shared_with:Moesin (P26038)	0.000922
P0DML2	Chorionic somatomammotropin hormone 1	CSH1	ETYIPKDQKYSFLHDS	59	74	0.325	0.084	Hormone_1|PF00103|9|215|0			1Z7C|2.0|X-ray|A|27|217|0					helix|32|61|0;helix|64|66|0;turn|67|70|0				Disorder:0.32;Localisation:Secreted;Domain:Hormone_1
P0DML3	Chorionic somatomammotropin hormone 2	CSH2	ETYIPKDQKYSFLHDS	59	74	0.325	0.081	Hormone_1|PF00103|9|215|0									In isoform 3.|Missing|58|152|0			Disorder:0.32;Localisation:Secreted;Domain:Hormone_1
P01715	Immunoglobulin lambda variable 3-1	IGLV3-1	YELTQPPSVSVSPGQT	21	36	0.315	0.045	V-set|PF07686|24|115|0												Disorder:0.31;Localisation:Secreted;Domain:V-set				leukocyte migration (GO:0050900) shared_with:Moesin (P26038)	0.000301
A8K2U0	Alpha-2-macroglobulin-like protein 1	A2ML1	KYSMVELQDPNSNRIA	154	169	0.293	0.063	A2M_N|PF01835|121|221|0									In isoform 2.|Missing|2|492|0			Disorder:0.29;Localisation:Secreted;Domain:A2M_N
Q14406	Chorionic somatomammotropin hormone-like 1	CSHL1	YSFLHDSQTSFCFSDS	73	88	0.265	0.126	Hormone_1|PF00103|9|220|0									In isoform 4.|Missing|1|94|0;In isoform 3.|Missing|4|86|0;In isoform 2.|Missing|64|86|0			Disorder:0.26;Localisation:Secreted;Domain:Hormone_1
