# Supplementary material for: Elucidation of Short Linear Motif-Based Interactions of the FERM Domains of Ezrin, Radixin, Moesin, and Merlin
Source: Biochemistry. 2023 May 24;62(11):1594–607. doi: 10.1021/acs.biochem.3c00096 (PMC10249358; doi:10.1021/acs.biochem.3c00096)
Supplement: Supplementary file 5 — bi3c00096_si_005.xlsx [file bi3c00096_si_005.xlsx]

## Sheet: A. Phage display results 
Table S4. Merlin FERM domain ProP-PD results. Outcome of clonal phage ELISA assay are indicated, when available.
Confidence	protein_accession	protein_gene	protein_name	protein_organism	library_peptide	Replicate 1	Replicate 2	Replicate 3	Replicate 4	Replicate 5	Replicate 6	Replicate 62	Total	%	Confirmed by phage ELISA
2	A6ND36	FAM83G	Protein FAM83G	Homo sapiens (Human)	AEPLPSLEYWPQKSDR	682	109	3227	12717	8395	18371	380	43881	88.5555	yes
2	O75603	GCM2	Chorion-specific transcription factor GCMb	Homo sapiens (Human)	SYELANPGYTNSSPYP	0	198	3126	0	0	1	0	3325	6.71012	NA
2	O95835	LATS1	Serine/threonine-protein kinase LATS1	Homo sapiens (Human)	THHKALQEIRNSLLPF	215	29	5	56	279	15	0	599	1.20883	NA
2	Q6ZVL6	KIAA1549L	UPF0606 protein KIAA1549L	Homo sapiens (Human)	YYDFPAVETSKGLTER	12	11	4	0	0	1	3	31	0.0625605	yes
2	Q96BD5	PHF21A	PHD finger protein 21A	Homo sapiens (Human)	TFTFPAPVQPVSLPSP	0	15	0	0	1	0	1	17	0.0343074	NA
2	Q8IZU9	KIRREL3	Kin of IRRE-like protein 3	Homo sapiens (Human)	YYSVNTFKEHHSTPTI	0	5	2	0	0	0	0	7	0.0141266	NA
2	Q9Y2H9	MAST1	Microtubule-associated serine/threonine-protein kinase 1	Homo sapiens (Human)	LFRKITKQSNLLHTSR	0	4	2	0	0	0	0	6	0.0121085	NA
2	Q7Z570	ZNF804A	Zinc finger protein 804A	Homo sapiens (Human)	YTLIHSEENTKDATTV	0	2	0	0	0	0	2	4	0.00807233	NA
1	Q969S3	ZNF622	Zinc finger protein 622	Homo sapiens (Human)	LEFADFYDFRSSYPDH	57	0	0	0	0	0	0	57	0.115031	yes
1	Q9P2E9	RRBP1	Ribosome-binding protein 1	Homo sapiens (Human)	RAATRLQELLKTTQEQ	24	0	0	0	0	0	0	24	0.04	yes
1	Q9NZM5	NOP53	Ribosome biogenesis protein NOP53 {ECO:0000305}	Homo sapiens (Human)	FYDLWASDNPLDRPLV	10	1	0	0	3	0	0	14	0.0282531	yes
1	P10619	CTSA	Lysosomal protective protein	Homo sapiens (Human)	HYWFVESQKDPENSPV	3	0	0	0	0	0	0	3	0.00605425	yes
1	Q9NQU5	PAK6	Serine/threonine-protein kinase PAK 6	Homo sapiens (Human)	RTWHAQISTSNLYLPQ	1	0	0	0	0	0	0	1	0	yes
1	O60271	SPAG9	C-Jun-amino-terminal kinase-interacting protein 4	Homo sapiens (Human)	KKRSSIWQFFSRLFSS	1	0	0	0	0	0	0	1	0	yes/no
1	Q7Z6Z7	HUWE1	E3 ubiquitin-protein ligase HUWE1	Homo sapiens (Human)	LTENQLQLSVEVLTSH	1	0	0	0	0	0	0	1	0	yes/no
1	P38398	BRCA1	Breast cancer type 1 susceptibility protein	Homo sapiens (Human)	LQNTFKVSKRQSFAPF	0	1	0	0	0	0	0	1	0	no
1	Q9UGU0	TCF20	Transcription factor 20	Homo sapiens (Human)	LPKNPPPKRATEMQSK	0	1	0	0	0	0	0	1	0	no
1	Q5GLZ8	HERC4	Probable E3 ubiquitin-protein ligase HERC4	Homo sapiens (Human)	SHEINPRKVFELMGSI	2	0	0	0	0	0	0	2	0	no
1	Q8IVT5	KSR1	Kinase suppressor of Ras 1	Homo sapiens (Human)	LTRLRRTESVPSDINN	2	0	0	0	0	0	0	2	0	no
1	Q5VU43	PDE4DIP	Myomegalin	Homo sapiens (Human)	KEQESIIQQLQTSLHD	1	0	0	0	0	0	0	1	0	no
1	Q9P267	MBD5	Methyl-CpG-binding domain protein 5	Homo sapiens (Human)	PVNQNPVIINPTSFHS	1	0	0	0	0	0	0	1	0	no
1	Q03164	KMT2A	Histone-lysine N-methyltransferase 2A	Homo sapiens (Human)	LSSLESSRRVHTSTPS	20	0	0	0	0	0	0	20	0.0403616	no
1	Q8NA75	DCAF4L2	DDB1- and CUL4-associated factor 4-like protein 2	Homo sapiens (Human)	LLTTIPSPYPASENDI	1	0	0	0	0	0	0	1	0	no

## Sheet: B. Annotated peptides
Table S5. PepTools annotated peptides
ProteinAcc	ProteinName	GeneName	Hit	SeqStart	SeqStop	IUPred	Anchor	Domain	Motif	Modification	Structure	SNP	Mutagenesis	Region	Topology	SecondaryStructure	Isoform	Switch	Other	Warnings	Shared_interaction	Shared_function_terms	Shared_function_sig	Shared_process_terms	Shared_process_sig	Shared_localisation_terms	Shared_localisation_sig
A6ND36	Protein FAM83G	FAM83G	AEPLPSLEYWPQKSDR	111	126	0.525	0.418	DUF1669|PF07894|15|309|0		Phosphorylation||||A6ND36|116|116|0;Phosphorylation||||A6ND36|119|119|0;Phosphorylation||26471730,26144840,23770244,28355574,27723717,31819260|Phosphoserine|A6ND36|124|124|0							In isoform 2.|Missing|1|248|0			Domain:DUF1669
O75603	Chorion-specific transcription factor GCMb	GCM2	SYELANPGYTNSSPYP	274	289	0.416	0.166
O95835	Serine/threonine-protein kinase LATS1	LATS1	THHKALQEIRNSLLPF	73	88	0.584	0.899			Phosphorylation||28601559,23312004,31819260||O95835|84|84|0	4ZRK|2.32|X-ray|E:F:G:H|69|100|0					helix|74|85|0					Merlin (P35240)			negative regulation of protein kinase activity (GO:0006469) shared_with:Merlin (P35240)	0.000128
Q6ZVL6	UPF0606 protein KIAA1549L	KIAA1549L	YYDFPAVETSKGLTER	1417	1432	0.378	0.52	DUF3827|PF12877|931|1569|0		Phosphorylation||||Q6ZVL6|1417|1417|0;Phosphorylation||||Q6ZVL6|1418|1418|0							In isoform 2.|Missing|1230|1849|0			Disorder:0.38;Domain:DUF3827
Q7Z570	Zinc finger protein 804A	ZNF804A	YTLIHSEENTKDATTV	168	183	0.515	0.335																			cell body (GO:0044297) shared_with:Merlin (P35240)	0.000366
Q8IZU9	Kin of IRRE-like protein 3	KIRREL3	YYSVNTFKEHHSTPTI	637	652	0.458	0.365								topological domain:Cytoplasmic|557|778|0		In isoform 2.|Missing|601|778|0			Localisation:Secreted				hippocampus development (GO:0021766) shared_with:Merlin (P35240)	8.3e-06
Q969S3	Zinc finger protein 622	ZNF622	LEFADFYDFRSSYPDH	341	356	0.352	0.313	zf-C2H2_2|PF12756|252|354|0		Phosphorylation||||Q969S3|347|347|0;Phosphorylation||||Q969S3|351|351|0;Phosphorylation||||Q969S3|352|352|0;Phosphorylation||||Q969S3|353|353|0										Disorder:0.35;Domain:zf-C2H2_2
Q96BD5	PHD finger protein 21A	PHF21A	TFTFPAPVQPVSLPSP	464	479	0.663	0.372			Phosphorylation||||Q96BD5|478|478|0							In isoform 2.|GRPPKYNAVLGFGALTPTSPQSSHPDSPENEKTETTFTFPAPVQPVSLPSPTSTD->ANEEHWPK|429|483|0
Q9NQU5	Serine/threonine-protein kinase PAK 6	PAK6	RTWHAQISTSNLYLPQ	353	368	0.528	0.715			Phosphorylation||||Q9NQU5|354|354|0;Phosphorylation||||Q9NQU5|360|360|0;Phosphorylation||25394399,31819260||Q9NQU5|365|365|0				region of interest:Linker|26|406|0										actin cytoskeleton organization (GO:0030036) shared_with:Merlin (P35240)	0.000199
Q9NZM5	Ribosome biogenesis protein NOP53	NOP53	FYDLWASDNPLDRPLV	192	207	0.422	0.673	Nop53|PF07767|41|445|0		Methylation|||Methylation|Q9NZM5|204|204|0				region of interest:Mediates interaction with CDKN2A/isoform tumor suppressor ARF|148|431|0;region of interest:Mediates interaction with NF2|181|478|0						Domain:Nop53				regulation of protein stability (GO:0031647) shared_with:Merlin (P35240)	0.000157
Q9P2E9	Ribosome-binding protein 1	RRBP1	RAATRLQELLKTTQEQ	1365	1380	0.442	0.582								topological domain:Cytoplasmic|29|1410|0
Q9Y2H9	Microtubule-associated serine/threonine-protein kinase 1	MAST1	LFRKITKQSNLLHTSR	1094	1109	0.559	0.933

## Sheet: C. Ligands with shared GO terms
Table S5. Ligands that share GO terms with merlin that are unlikely to occur by chance.
ProteinAcc	ProteinName	GeneName	Hit	SeqStart	SeqStop	IUPred	Anchor	Domain	Motif	Modification	Structure	SNP	Mutagenesis	Region	Topology	SecondaryStructure	Isoform	Switch	Other	Warnings	Shared_interaction	Shared_function_terms	Shared_function_sig	Shared_process_terms	Shared_process_sig	Shared_localisation_terms	Shared_localisation_sig
Q7Z570	Zinc finger protein 804A	ZNF804A	YTLIHSEENTKDATTV	168	183	0.515	0.335																			cell body (GO:0044297) shared_with:Merlin (P35240)	0.000366
Q9NZM5	Ribosome biogenesis protein NOP53	NOP53	FYDLWASDNPLDRPLV	192	207	0.422	0.673	Nop53|PF07767|41|445|0		Methylation|||Methylation|Q9NZM5|204|204|0				region of interest:Mediates interaction with CDKN2A/isoform tumor suppressor ARF|148|431|0;region of interest:Mediates interaction with NF2|181|478|0						Domain:Nop53				regulation of protein stability (GO:0031647) shared_with:Merlin (P35240)	0.000157
O95835	Serine/threonine-protein kinase LATS1	LATS1	THHKALQEIRNSLLPF	73	88	0.584	0.899			Phosphorylation||28601559,23312004,31819260||O95835|84|84|0	4ZRK|2.32|X-ray|E:F:G:H|69|100|0					helix|74|85|0					Merlin (P35240)			negative regulation of protein kinase activity (GO:0006469) shared_with:Merlin (P35240)	0.000128
Q8IZU9	Kin of IRRE-like protein 3	KIRREL3	YYSVNTFKEHHSTPTI	637	652	0.458	0.365								topological domain:Cytoplasmic|557|778|0		In isoform 2.|Missing|601|778|0			Localisation:Secreted				hippocampus development (GO:0021766) shared_with:Merlin (P35240)	8.3e-06
Q9NQU5	Serine/threonine-protein kinase PAK 6	PAK6	RTWHAQISTSNLYLPQ	353	368	0.528	0.715			Phosphorylation||||Q9NQU5|354|354|0;Phosphorylation||||Q9NQU5|360|360|0;Phosphorylation||25394399,31819260||Q9NQU5|365|365|0				region of interest:Linker|26|406|0										actin cytoskeleton organization (GO:0030036) shared_with:Merlin (P35240)	0.000199

## Sheet: D. Secreted or lumenal ligand
Table S5. Ligands that are less likely to be relevant based on their localization.
ProteinAcc	ProteinName	GeneName	Hit	SeqStart	SeqStop	IUPred	Anchor	Domain	Motif	Modification	Structure	SNP	Mutagenesis	Region	Topology	SecondaryStructure	Isoform	Switch	Other	Warnings	Shared_interaction	Shared_function_terms	Shared_function_sig	Shared_process_terms	Shared_process_sig	Shared_localisation_terms	Shared_localisation_sig
P10619	Lysosomal protective protein	CTSA	HYWFVESQKDPENSPV	63	78	0.331	0.074	Peptidase_S10|PF00450|39|477|0			1IVY|2.2|X-ray|A:B|29|480|0;4AZ0|2.17|X-ray|A|29|326|0;4AZ3|2.04|X-ray|A|29|326|0;4CI9|1.58|X-ray|A|29|480|0;4CIA|1.98|X-ray|A|29|480|0;4CIB|1.89|X-ray|A|29|480|0;4MWS|2.8|X-ray|A:B|29|480|0;4MWT|3.85|X-ray|A:B|29|480|0	stop gained - Clinical significance:Pathogenic|W->*|RCV000760507|65|65|0;missense - Clinical significance:Disease,Pathogenic|W->R|10944848,1756715,8514852,8968752|65|65|0				strand|60|67|0;turn|73|75|0;strand|78|82|0				Disorder:0.33;Surface accessibility:27.56%;Localisation:Secreted;Domain:Peptidase_S10				regulation of protein stability (GO:0031647) shared_with:Merlin (P35240)	0.000157

## Sheet: Legend
Table S5.	Results of ProP-PD selections against merlin FERM domain.
	Tab A. Phage display results: Medium (2) and low (1) confidence ligands with associated NGS counts Results from validation of binding through clonal phage ELISA are indicted when available.
	Tab B. Annotated peptides: PepTools annotated peptides.
	Tab C. Ligads with shared GO terms: Ligands that share GO terms with ezrin that are unlikely to occure by chance.
	Tab D. Secreted or lumenal ligands. Ligands that are less likely to be relevant based on their localization.
