# Supplementary material for: Elucidation of Short Linear Motif-Based Interactions of the FERM Domains of Ezrin, Radixin, Moesin, and Merlin
Source: Biochemistry. 2023 May 24;62(11):1594–607. doi: 10.1021/acs.biochem.3c00096 (PMC10249358; doi:10.1021/acs.biochem.3c00096)
Supplement: Supplementary file 6 — bi3c00096_si_006.xlsx [file bi3c00096_si_006.xlsx]

## Sheet: Sheet1
Table S5.Top enriched GO terms for the combined ERM ligand set.
Category	Name	# in screen	# Proteome	Enrichment	P-value	Adj pval
Biological process	homophilic cell adhesion via plasma membrane adhesion molecules	15	111	11:04:00	4.35e-13	6.69e-10
Biological process	calcium-dependent cell-cell adhesion via plasma membrane cell adhesion molecules	8	23	1 day, 4:43:00	3.70e-12	2.85e-09
Biological process	cell-cell adhesion via plasma-membrane adhesion molecules	17	176	08:29:00	5.83e-12	2.99e-09
Biological process	cell-cell adhesion	22	371	05:25:00	1.96e-10	7.54e-08
Biological process	cell adhesion	21	425	04:04:00	1.38e-08	4.25e-06
Biological process	nervous system development	17	298	05:06:00	2.98e-08	7.64e-06
Biological process	system development	26	675	03:15:00	6.64e-08	1.43e-05
Biological process	synapse organization	11	131	07:26:00	7.43e-08	1.43e-05
Biological process	cell adhesion	28	775	03:35:00	8.72e-08	1.49e-05
Biological process	biological adhesion	28	780	03:33:00	1.00e-07	1.54e-05
Molecular function	binding	178	11557	01:26:00	6.00e-08	1.91e-05
Molecular function	transcription regulatory region sequence-specific DNA binding	24	676	2.9	9.01e-07	1.44e-04
Molecular function	sequence-specific double-stranded DNA binding	24	714	03:15:00	2.41e-06	1.50e-04
Molecular function	calcium ion binding	22	626	03:27:00	2.82e-06	1.50e-04
Molecular function	RNA polymerase II transcription factor activity, sequence-specific DNA binding	31	1057	2.4	2.00e-06	1.50e-04
Molecular function	protein binding	111	6373	01:42:00	2.14e-06	1.50e-04
Molecular function	double-stranded DNA binding	25	793	02:58:00	4.92e-06	2.24e-04
Biological process	interferon-gamma-mediated signaling pathway	7	68	08:41:00	1.75e-06	2.32e-04
Biological process	regulation of histone H3-K27 acetylation	2	3	2 days, 6:48:00	1.81e-06	2.32e-04
Biological process	developmental process	87	4597	01:55:00	2.00e-06	2.37e-04
